# Supplementary material for: New method to apply the lumbar lordosis of standing radiographs to supine CT-based virtual 3D lumbar spine models
Source: Sci Rep. 2022 Nov 27;12:20382. doi: 10.1038/s41598-022-24570-2 (PMC9701766; doi:10.1038/s41598-022-24570-2)
Supplement: Supplementary file 1 — Supplementary Information 1. [file 41598_2022_24570_MOESM1_ESM.xlsx]

## Sheet: CT
Intersegmental and LL angles, as measured in CT scan						abbreviation	meaning
patient_ID	observer	time	segment	angle		I1, I2	investigator 1 and 2
1	I2	T1	L1/L2	7.2		T1, T2	time point 1 and 2
2	I2	T1	L1/L2	5.1		L1-5	lumbar level 1-5
3	I2	T1	L1/L2	3.9		S1	first sacral segment
4	I2	T1	L1/L2	5.5		LL	lumbar lordosis
5	I2	T1	L1/L2	6.8
6	I2	T1	L1/L2	6.1
7	I2	T1	L1/L2	6.5
8	I2	T1	L1/L2	7.5
9	I2	T1	L1/L2	7.1
10	I2	T1	L1/L2	10.9
11	I2	T1	L1/L2	4
12	I2	T1	L1/L2	5
13	I2	T1	L1/L2	4.5
14	I2	T1	L1/L2	8.9
15	I2	T1	L1/L2	3.5
16	I2	T1	L1/L2	2.1
17	I2	T1	L1/L2	7.6
18	I2	T1	L1/L2	3.7
19	I2	T1	L1/L2	12.2
20	I2	T1	L1/L2	9.6
21	I2	T1	L1/L2	4.7
22	I2	T1	L1/L2	7.2
23	I2	T1	L1/L2	4
24	I2	T1	L1/L2	1.9
25	I2	T1	L1/L2	6.4
26	I2	T1	L1/L2	7.6
27	I2	T1	L1/L2	9.5
28	I2	T1	L1/L2	7.7
29	I2	T1	L1/L2	7
30	I2	T1	L1/L2	7.6
31	I2	T1	L1/L2	9.8
32	I2	T1	L1/L2	6.5
33	I2	T1	L1/L2	6
34	I2	T1	L1/L2	2.8
35	I2	T1	L1/L2	4.7
36	I2	T1	L1/L2	11.5
37	I2	T1	L1/L2	9.5
38	I2	T1	L1/L2	4
39	I2	T1	L1/L2	5.8
40	I2	T1	L1/L2	2.9
41	I2	T1	L1/L2	4.2
42	I2	T1	L1/L2	8.7
43	I2	T1	L1/L2	4.6
44	I2	T1	L1/L2	9.7
45	I2	T1	L1/L2	2.7
46	I2	T1	L1/L2	4.9
47	I2	T1	L1/L2	6
48	I2	T1	L1/L2	4.7
49	I2	T1	L1/L2	6.4
50	I2	T1	L1/L2	6.8
1	I2	T2	L1/L2	6
2	I2	T2	L1/L2	6
3	I2	T2	L1/L2	4.6
4	I2	T2	L1/L2	5.6
5	I2	T2	L1/L2	6.9
6	I2	T2	L1/L2	5.3
7	I2	T2	L1/L2	5.6
8	I2	T2	L1/L2	6.8
9	I2	T2	L1/L2	6.7
10	I2	T2	L1/L2	9.6
11	I2	T2	L1/L2	3.9
12	I2	T2	L1/L2	5.8
13	I2	T2	L1/L2	2.2
14	I2	T2	L1/L2	7.9
15	I2	T2	L1/L2	3.2
16	I2	T2	L1/L2	0.9
17	I2	T2	L1/L2	7.1
18	I2	T2	L1/L2	3.2
19	I2	T2	L1/L2	10
20	I2	T2	L1/L2	9.5
21	I2	T2	L1/L2	4.5
22	I2	T2	L1/L2	6.5
23	I2	T2	L1/L2	4
24	I2	T2	L1/L2	0.9
25	I2	T2	L1/L2	5.8
26	I2	T2	L1/L2	7.9
27	I2	T2	L1/L2	7.8
28	I2	T2	L1/L2	7.4
29	I2	T2	L1/L2	7.4
30	I2	T2	L1/L2	6.9
31	I2	T2	L1/L2	9
32	I2	T2	L1/L2	6.9
33	I2	T2	L1/L2	6.2
34	I2	T2	L1/L2	2.4
35	I2	T2	L1/L2	5.3
36	I2	T2	L1/L2	11.6
37	I2	T2	L1/L2	8.6
38	I2	T2	L1/L2	5.1
39	I2	T2	L1/L2	5.1
40	I2	T2	L1/L2	3.7
41	I2	T2	L1/L2	5
42	I2	T2	L1/L2	5.7
43	I2	T2	L1/L2	5.4
44	I2	T2	L1/L2	10.5
45	I2	T2	L1/L2	2.1
46	I2	T2	L1/L2	3.8
47	I2	T2	L1/L2	5.5
48	I2	T2	L1/L2	3.8
49	I2	T2	L1/L2	5.2
50	I2	T2	L1/L2	2.8
1	I1	T1	L1/L2	4.4
2	I1	T1	L1/L2	5.4
3	I1	T1	L1/L2	3.4
4	I1	T1	L1/L2	5.1
5	I1	T1	L1/L2	6.3
6	I1	T1	L1/L2	4.7
7	I1	T1	L1/L2	6.2
8	I1	T1	L1/L2	8.4
9	I1	T1	L1/L2	5
10	I1	T1	L1/L2	10.8
11	I1	T1	L1/L2	3.7
12	I1	T1	L1/L2	6.2
13	I1	T1	L1/L2	3.5
14	I1	T1	L1/L2	6
15	I1	T1	L1/L2	3.6
16	I1	T1	L1/L2	0.3
17	I1	T1	L1/L2	6.3
18	I1	T1	L1/L2	3.9
19	I1	T1	L1/L2	9.2
20	I1	T1	L1/L2	9.9
21	I1	T1	L1/L2	2.2
22	I1	T1	L1/L2	4.9
23	I1	T1	L1/L2	5.4
24	I1	T1	L1/L2	0.5
25	I1	T1	L1/L2	3.3
26	I1	T1	L1/L2	6.4
27	I1	T1	L1/L2	8.4
28	I1	T1	L1/L2	5.4
29	I1	T1	L1/L2	5
30	I1	T1	L1/L2	5.2
31	I1	T1	L1/L2	7.5
32	I1	T1	L1/L2	6.8
33	I1	T1	L1/L2	4.4
34	I1	T1	L1/L2	0.3
35	I1	T1	L1/L2	3.9
36	I1	T1	L1/L2	10.8
37	I1	T1	L1/L2	8.7
38	I1	T1	L1/L2	4
39	I1	T1	L1/L2	4.3
40	I1	T1	L1/L2	3.5
41	I1	T1	L1/L2	3.5
42	I1	T1	L1/L2	3.9
43	I1	T1	L1/L2	1.5
44	I1	T1	L1/L2	9.5
45	I1	T1	L1/L2	2.6
46	I1	T1	L1/L2	2.4
47	I1	T1	L1/L2	5.3
48	I1	T1	L1/L2	5.1
49	I1	T1	L1/L2	5.4
50	I1	T1	L1/L2	2.7
1	I1	T2	L1/L2	6.2
2	I1	T2	L1/L2	6.1
3	I1	T2	L1/L2	3.6
4	I1	T2	L1/L2	4.1
5	I1	T2	L1/L2	5.8
6	I1	T2	L1/L2	4.9
7	I1	T2	L1/L2	7
8	I1	T2	L1/L2	5.7
9	I1	T2	L1/L2	5.3
10	I1	T2	L1/L2	7.7
11	I1	T2	L1/L2	4.7
12	I1	T2	L1/L2	5.8
13	I1	T2	L1/L2	2.7
14	I1	T2	L1/L2	2.7
15	I1	T2	L1/L2	4.7
16	I1	T2	L1/L2	2.7
17	I1	T2	L1/L2	3.6
18	I1	T2	L1/L2	3.1
19	I1	T2	L1/L2	6.1
20	I1	T2	L1/L2	4.8
21	I1	T2	L1/L2	2.5
22	I1	T2	L1/L2	3.8
23	I1	T2	L1/L2	3.8
24	I1	T2	L1/L2	1.75
25	I1	T2	L1/L2	2.6
26	I1	T2	L1/L2	4.8
27	I1	T2	L1/L2	7.5
28	I1	T2	L1/L2	3.3
29	I1	T2	L1/L2	5
30	I1	T2	L1/L2	3.2
31	I1	T2	L1/L2	5.2
32	I1	T2	L1/L2	7.4
33	I1	T2	L1/L2	7.1
34	I1	T2	L1/L2	5.1
35	I1	T2	L1/L2	5.9
36	I1	T2	L1/L2	6.5
37	I1	T2	L1/L2	6.7
38	I1	T2	L1/L2	3.8
39	I1	T2	L1/L2	4.6
40	I1	T2	L1/L2	2.9
41	I1	T2	L1/L2	5.7
42	I1	T2	L1/L2	4.15
43	I1	T2	L1/L2	2.8
44	I1	T2	L1/L2	7.2
45	I1	T2	L1/L2	2.7
46	I1	T2	L1/L2	2.6
47	I1	T2	L1/L2	4.25
48	I1	T2	L1/L2	3.7
49	I1	T2	L1/L2	6.65
50	I1	T2	L1/L2	5.7
1	I2	T1	L2/L3	10
2	I2	T1	L2/L3	4.9
3	I2	T1	L2/L3	6.4
4	I2	T1	L2/L3	8.3
5	I2	T1	L2/L3	4.9
6	I2	T1	L2/L3	8.7
7	I2	T1	L2/L3	11.2
8	I2	T1	L2/L3	5.9
9	I2	T1	L2/L3	8.2
10	I2	T1	L2/L3	8.4
11	I2	T1	L2/L3	5.4
12	I2	T1	L2/L3	6.5
13	I2	T1	L2/L3	6.5
14	I2	T1	L2/L3	11
15	I2	T1	L2/L3	5
16	I2	T1	L2/L3	4.2
17	I2	T1	L2/L3	4.8
18	I2	T1	L2/L3	3.1
19	I2	T1	L2/L3	10.5
20	I2	T1	L2/L3	9.4
21	I2	T1	L2/L3	5.8
22	I2	T1	L2/L3	9
23	I2	T1	L2/L3	2.3
24	I2	T1	L2/L3	3.5
25	I2	T1	L2/L3	4.7
26	I2	T1	L2/L3	6.2
27	I2	T1	L2/L3	7.5
28	I2	T1	L2/L3	0.6
29	I2	T1	L2/L3	10.8
30	I2	T1	L2/L3	5
31	I2	T1	L2/L3	9.8
32	I2	T1	L2/L3	8.4
33	I2	T1	L2/L3	5.3
34	I2	T1	L2/L3	3.7
35	I2	T1	L2/L3	4.9
36	I2	T1	L2/L3	11
37	I2	T1	L2/L3	7.7
38	I2	T1	L2/L3	5.8
39	I2	T1	L2/L3	6.9
40	I2	T1	L2/L3	5
41	I2	T1	L2/L3	1.3
42	I2	T1	L2/L3	10.9
43	I2	T1	L2/L3	6.6
44	I2	T1	L2/L3	7.5
45	I2	T1	L2/L3	2.8
46	I2	T1	L2/L3	6
47	I2	T1	L2/L3	7
48	I2	T1	L2/L3	2.7
49	I2	T1	L2/L3	8.5
50	I2	T1	L2/L3	6.7
1	I2	T2	L2/L3	8.6
2	I2	T2	L2/L3	5.4
3	I2	T2	L2/L3	6.8
4	I2	T2	L2/L3	7.9
5	I2	T2	L2/L3	5.2
6	I2	T2	L2/L3	7.4
7	I2	T2	L2/L3	8.4
8	I2	T2	L2/L3	6.3
9	I2	T2	L2/L3	6.7
10	I2	T2	L2/L3	9.3
11	I2	T2	L2/L3	6.8
12	I2	T2	L2/L3	6.1
13	I2	T2	L2/L3	6
14	I2	T2	L2/L3	10.3
15	I2	T2	L2/L3	5.9
16	I2	T2	L2/L3	3.1
17	I2	T2	L2/L3	4.4
18	I2	T2	L2/L3	4.1
19	I2	T2	L2/L3	10.9
20	I2	T2	L2/L3	8.8
21	I2	T2	L2/L3	5.6
22	I2	T2	L2/L3	9.1
23	I2	T2	L2/L3	2.7
24	I2	T2	L2/L3	4.1
25	I2	T2	L2/L3	5.6
26	I2	T2	L2/L3	5.4
27	I2	T2	L2/L3	6.7
28	I2	T2	L2/L3	1.3
29	I2	T2	L2/L3	9.6
30	I2	T2	L2/L3	3.5
31	I2	T2	L2/L3	8.8
32	I2	T2	L2/L3	9.3
33	I2	T2	L2/L3	6.1
34	I2	T2	L2/L3	4.1
35	I2	T2	L2/L3	5.8
36	I2	T2	L2/L3	10.3
37	I2	T2	L2/L3	7.6
38	I2	T2	L2/L3	8.4
39	I2	T2	L2/L3	7.6
40	I2	T2	L2/L3	4.8
41	I2	T2	L2/L3	2.4
42	I2	T2	L2/L3	11
43	I2	T2	L2/L3	8
44	I2	T2	L2/L3	8.3
45	I2	T2	L2/L3	3.8
46	I2	T2	L2/L3	4.3
47	I2	T2	L2/L3	8.4
48	I2	T2	L2/L3	4
49	I2	T2	L2/L3	6.9
50	I2	T2	L2/L3	6.3
1	I1	T1	L2/L3	8
2	I1	T1	L2/L3	4.5
3	I1	T1	L2/L3	7.8
4	I1	T1	L2/L3	7
5	I1	T1	L2/L3	5.3
6	I1	T1	L2/L3	6.8
7	I1	T1	L2/L3	8.9
8	I1	T1	L2/L3	7.3
9	I1	T1	L2/L3	5.7
10	I1	T1	L2/L3	10.1
11	I1	T1	L2/L3	5.1
12	I1	T1	L2/L3	5.9
13	I1	T1	L2/L3	5.8
14	I1	T1	L2/L3	10.2
15	I1	T1	L2/L3	4.2
16	I1	T1	L2/L3	2.9
17	I1	T1	L2/L3	4.3
18	I1	T1	L2/L3	4.1
19	I1	T1	L2/L3	9.9
20	I1	T1	L2/L3	9.2
21	I1	T1	L2/L3	5.1
22	I1	T1	L2/L3	8.8
23	I1	T1	L2/L3	4.4
24	I1	T1	L2/L3	2.4
25	I1	T1	L2/L3	5.1
26	I1	T1	L2/L3	4.3
27	I1	T1	L2/L3	7.2
28	I1	T1	L2/L3	1.3
29	I1	T1	L2/L3	9.3
30	I1	T1	L2/L3	3.5
31	I1	T1	L2/L3	6.4
32	I1	T1	L2/L3	11.4
33	I1	T1	L2/L3	4.2
34	I1	T1	L2/L3	3.7
35	I1	T1	L2/L3	5.7
36	I1	T1	L2/L3	9.7
37	I1	T1	L2/L3	8.6
38	I1	T1	L2/L3	4.7
39	I1	T1	L2/L3	7.7
40	I1	T1	L2/L3	4.4
41	I1	T1	L2/L3	1.7
42	I1	T1	L2/L3	10.9
43	I1	T1	L2/L3	7
44	I1	T1	L2/L3	6.2
45	I1	T1	L2/L3	3.1
46	I1	T1	L2/L3	4.1
47	I1	T1	L2/L3	7.9
48	I1	T1	L2/L3	5.6
49	I1	T1	L2/L3	7
50	I1	T1	L2/L3	6
1	I1	T2	L2/L3	7.4
2	I1	T2	L2/L3	5.3
3	I1	T2	L2/L3	3.7
4	I1	T2	L2/L3	5
5	I1	T2	L2/L3	5.5
6	I1	T2	L2/L3	3.95
7	I1	T2	L2/L3	9.4
8	I1	T2	L2/L3	4.8
9	I1	T2	L2/L3	6.3
10	I1	T2	L2/L3	5.3
11	I1	T2	L2/L3	5.3
12	I1	T2	L2/L3	6
13	I1	T2	L2/L3	5.2
14	I1	T2	L2/L3	2.9
15	I1	T2	L2/L3	3.1
16	I1	T2	L2/L3	3.9
17	I1	T2	L2/L3	2.6
18	I1	T2	L2/L3	4.4
19	I1	T2	L2/L3	5.7
20	I1	T2	L2/L3	5
21	I1	T2	L2/L3	5
22	I1	T2	L2/L3	8.1
23	I1	T2	L2/L3	5.7
24	I1	T2	L2/L3	6
25	I1	T2	L2/L3	2.6
26	I1	T2	L2/L3	4.3
27	I1	T2	L2/L3	7.8
28	I1	T2	L2/L3	2.9
29	I1	T2	L2/L3	10.55
30	I1	T2	L2/L3	2.7
31	I1	T2	L2/L3	4.55
32	I1	T2	L2/L3	5.1
33	I1	T2	L2/L3	5
34	I1	T2	L2/L3	6.6
35	I1	T2	L2/L3	6.9
36	I1	T2	L2/L3	7.6
37	I1	T2	L2/L3	5.25
38	I1	T2	L2/L3	3.9
39	I1	T2	L2/L3	7
40	I1	T2	L2/L3	5.6
41	I1	T2	L2/L3	4.7
42	I1	T2	L2/L3	8.7
43	I1	T2	L2/L3	4.45
44	I1	T2	L2/L3	8.1
45	I1	T2	L2/L3	3.3
46	I1	T2	L2/L3	3.8
47	I1	T2	L2/L3	9.8
48	I1	T2	L2/L3	4
49	I1	T2	L2/L3	8.5
50	I1	T2	L2/L3	5.3
1	I2	T1	L3/L4	9.2
2	I2	T1	L3/L4	3.2
3	I2	T1	L3/L4	13.4
4	I2	T1	L3/L4	8.2
5	I2	T1	L3/L4	9.2
6	I2	T1	L3/L4	9.5
7	I2	T1	L3/L4	8
8	I2	T1	L3/L4	5.8
9	I2	T1	L3/L4	7.9
10	I2	T1	L3/L4	8.3
11	I2	T1	L3/L4	7.4
12	I2	T1	L3/L4	9.2
13	I2	T1	L3/L4	7.4
14	I2	T1	L3/L4	10.7
15	I2	T1	L3/L4	9.6
16	I2	T1	L3/L4	9.9
17	I2	T1	L3/L4	5
18	I2	T1	L3/L4	5.5
19	I2	T1	L3/L4	10.1
20	I2	T1	L3/L4	9
21	I2	T1	L3/L4	7.3
22	I2	T1	L3/L4	12.4
23	I2	T1	L3/L4	10
24	I2	T1	L3/L4	3.1
25	I2	T1	L3/L4	6.9
26	I2	T1	L3/L4	7
27	I2	T1	L3/L4	6.8
28	I2	T1	L3/L4	5.2
29	I2	T1	L3/L4	7.6
30	I2	T1	L3/L4	9.2
31	I2	T1	L3/L4	8.6
32	I2	T1	L3/L4	8.5
33	I2	T1	L3/L4	4.3
34	I2	T1	L3/L4	4.3
35	I2	T1	L3/L4	9
36	I2	T1	L3/L4	10.4
37	I2	T1	L3/L4	4.9
38	I2	T1	L3/L4	4.3
39	I2	T1	L3/L4	4.9
40	I2	T1	L3/L4	5.3
41	I2	T1	L3/L4	6.7
42	I2	T1	L3/L4	11
43	I2	T1	L3/L4	9.4
44	I2	T1	L3/L4	8.6
45	I2	T1	L3/L4	5.3
46	I2	T1	L3/L4	9.3
47	I2	T1	L3/L4	7.7
48	I2	T1	L3/L4	4.6
49	I2	T1	L3/L4	4.8
50	I2	T1	L3/L4	1.9
1	I2	T2	L3/L4	11.1
2	I2	T2	L3/L4	4.8
3	I2	T2	L3/L4	13.8
4	I2	T2	L3/L4	7.8
5	I2	T2	L3/L4	8
6	I2	T2	L3/L4	8.6
7	I2	T2	L3/L4	6.9
8	I2	T2	L3/L4	5.8
9	I2	T2	L3/L4	7.7
10	I2	T2	L3/L4	7.3
11	I2	T2	L3/L4	7.6
12	I2	T2	L3/L4	8.3
13	I2	T2	L3/L4	7.7
14	I2	T2	L3/L4	11.4
15	I2	T2	L3/L4	7.8
16	I2	T2	L3/L4	7.9
17	I2	T2	L3/L4	4.9
18	I2	T2	L3/L4	5.3
19	I2	T2	L3/L4	10.3
20	I2	T2	L3/L4	8.9
21	I2	T2	L3/L4	8.3
22	I2	T2	L3/L4	11.6
23	I2	T2	L3/L4	8.5
24	I2	T2	L3/L4	3.6
25	I2	T2	L3/L4	5.5
26	I2	T2	L3/L4	6.8
27	I2	T2	L3/L4	7.8
28	I2	T2	L3/L4	6.2
29	I2	T2	L3/L4	7.6
30	I2	T2	L3/L4	8.1
31	I2	T2	L3/L4	8
32	I2	T2	L3/L4	10.2
33	I2	T2	L3/L4	5.1
34	I2	T2	L3/L4	5.6
35	I2	T2	L3/L4	10.7
36	I2	T2	L3/L4	10.2
37	I2	T2	L3/L4	5.6
38	I2	T2	L3/L4	6.3
39	I2	T2	L3/L4	5.6
40	I2	T2	L3/L4	5.8
41	I2	T2	L3/L4	7.1
42	I2	T2	L3/L4	11.3
43	I2	T2	L3/L4	9.5
44	I2	T2	L3/L4	10.9
45	I2	T2	L3/L4	6
46	I2	T2	L3/L4	9.3
47	I2	T2	L3/L4	7.5
48	I2	T2	L3/L4	5.3
49	I2	T2	L3/L4	5.4
50	I2	T2	L3/L4	1.1
1	I1	T1	L3/L4	9.4
2	I1	T1	L3/L4	4.7
3	I1	T1	L3/L4	13.7
4	I1	T1	L3/L4	7.4
5	I1	T1	L3/L4	8.9
6	I1	T1	L3/L4	7.7
7	I1	T1	L3/L4	7.9
8	I1	T1	L3/L4	6.5
9	I1	T1	L3/L4	5.9
10	I1	T1	L3/L4	7.1
11	I1	T1	L3/L4	8.3
12	I1	T1	L3/L4	8.8
13	I1	T1	L3/L4	9.1
14	I1	T1	L3/L4	9.4
15	I1	T1	L3/L4	9
16	I1	T1	L3/L4	9.2
17	I1	T1	L3/L4	3.9
18	I1	T1	L3/L4	6.6
19	I1	T1	L3/L4	10.9
20	I1	T1	L3/L4	8.7
21	I1	T1	L3/L4	7.5
22	I1	T1	L3/L4	12.7
23	I1	T1	L3/L4	10.5
24	I1	T1	L3/L4	2.4
25	I1	T1	L3/L4	6.4
26	I1	T1	L3/L4	4.9
27	I1	T1	L3/L4	6.7
28	I1	T1	L3/L4	5
29	I1	T1	L3/L4	8.2
30	I1	T1	L3/L4	6.1
31	I1	T1	L3/L4	7
32	I1	T1	L3/L4	11
33	I1	T1	L3/L4	4
34	I1	T1	L3/L4	5.9
35	I1	T1	L3/L4	12
36	I1	T1	L3/L4	10.1
37	I1	T1	L3/L4	5.5
38	I1	T1	L3/L4	5.1
39	I1	T1	L3/L4	5.6
40	I1	T1	L3/L4	8.5
41	I1	T1	L3/L4	6.2
42	I1	T1	L3/L4	9.3
43	I1	T1	L3/L4	9.7
44	I1	T1	L3/L4	11.1
45	I1	T1	L3/L4	5.2
46	I1	T1	L3/L4	7.6
47	I1	T1	L3/L4	8
48	I1	T1	L3/L4	3.7
49	I1	T1	L3/L4	5
50	I1	T1	L3/L4	1.9
1	I1	T2	L3/L4	6.8
2	I1	T2	L3/L4	5.6
3	I1	T2	L3/L4	13.6
4	I1	T2	L3/L4	5.1
5	I1	T2	L3/L4	4.7
6	I1	T2	L3/L4	8.3
7	I1	T2	L3/L4	5.5
8	I1	T2	L3/L4	3
9	I1	T2	L3/L4	5.1
10	I1	T2	L3/L4	7.2
11	I1	T2	L3/L4	8.5
12	I1	T2	L3/L4	9.2
13	I1	T2	L3/L4	8.4
14	I1	T2	L3/L4	5.9
15	I1	T2	L3/L4	6.25
16	I1	T2	L3/L4	8.4
17	I1	T2	L3/L4	4.15
18	I1	T2	L3/L4	6.34
19	I1	T2	L3/L4	10.6
20	I1	T2	L3/L4	6.3
21	I1	T2	L3/L4	5.1
22	I1	T2	L3/L4	9.7
23	I1	T2	L3/L4	10.1
24	I1	T2	L3/L4	2.9
25	I1	T2	L3/L4	3.5
26	I1	T2	L3/L4	3.55
27	I1	T2	L3/L4	7.5
28	I1	T2	L3/L4	5.2
29	I1	T2	L3/L4	7.6
30	I1	T2	L3/L4	2.3
31	I1	T2	L3/L4	4.4
32	I1	T2	L3/L4	6.8
33	I1	T2	L3/L4	5.9
34	I1	T2	L3/L4	7.1
35	I1	T2	L3/L4	8.7
36	I1	T2	L3/L4	11.7
37	I1	T2	L3/L4	4.75
38	I1	T2	L3/L4	5.6
39	I1	T2	L3/L4	5.5
40	I1	T2	L3/L4	7.1
41	I1	T2	L3/L4	4.6
42	I1	T2	L3/L4	8.2
43	I1	T2	L3/L4	4.7
44	I1	T2	L3/L4	10.3
45	I1	T2	L3/L4	6.8
46	I1	T2	L3/L4	8.7
47	I1	T2	L3/L4	8
48	I1	T2	L3/L4	6.55
49	I1	T2	L3/L4	5.6
50	I1	T2	L3/L4	2
1	I2	T1	L4/L5	10.1
2	I2	T1	L4/L5	7.5
3	I2	T1	L4/L5	3.8
4	I2	T1	L4/L5	14.9
5	I2	T1	L4/L5	11.1
6	I2	T1	L4/L5	15.3
7	I2	T1	L4/L5	2.7
8	I2	T1	L4/L5	1.7
9	I2	T1	L4/L5	6.8
10	I2	T1	L4/L5	14
11	I2	T1	L4/L5	10.8
12	I2	T1	L4/L5	4
13	I2	T1	L4/L5	11.4
14	I2	T1	L4/L5	10.4
15	I2	T1	L4/L5	9.4
16	I2	T1	L4/L5	16.2
17	I2	T1	L4/L5	1.1
18	I2	T1	L4/L5	6.3
19	I2	T1	L4/L5	12.5
20	I2	T1	L4/L5	11.2
21	I2	T1	L4/L5	10.2
22	I2	T1	L4/L5	13
23	I2	T1	L4/L5	6.6
24	I2	T1	L4/L5	1.4
25	I2	T1	L4/L5	10.1
26	I2	T1	L4/L5	12.4
27	I2	T1	L4/L5	11.1
28	I2	T1	L4/L5	9.5
29	I2	T1	L4/L5	11.4
30	I2	T1	L4/L5	10.2
31	I2	T1	L4/L5	8.8
32	I2	T1	L4/L5	18.9
33	I2	T1	L4/L5	8.7
34	I2	T1	L4/L5	4.9
35	I2	T1	L4/L5	12.2
36	I2	T1	L4/L5	9.5
37	I2	T1	L4/L5	11.4
38	I2	T1	L4/L5	4.4
39	I2	T1	L4/L5	3.8
40	I2	T1	L4/L5	11.9
41	I2	T1	L4/L5	7
42	I2	T1	L4/L5	12.3
43	I2	T1	L4/L5	11.3
44	I2	T1	L4/L5	11.8
45	I2	T1	L4/L5	10.3
46	I2	T1	L4/L5	11.6
47	I2	T1	L4/L5	7.8
48	I2	T1	L4/L5	6.9
49	I2	T1	L4/L5	9.9
50	I2	T1	L4/L5	11.2
1	I2	T2	L4/L5	9.1
2	I2	T2	L4/L5	7.2
3	I2	T2	L4/L5	4.9
4	I2	T2	L4/L5	14.9
5	I2	T2	L4/L5	11.8
6	I2	T2	L4/L5	14.2
7	I2	T2	L4/L5	3.1
8	I2	T2	L4/L5	1.4
9	I2	T2	L4/L5	7.4
10	I2	T2	L4/L5	12.8
11	I2	T2	L4/L5	9.6
12	I2	T2	L4/L5	4.1
13	I2	T2	L4/L5	11.3
14	I2	T2	L4/L5	11.2
15	I2	T2	L4/L5	8.9
16	I2	T2	L4/L5	13.5
17	I2	T2	L4/L5	2.7
18	I2	T2	L4/L5	6.5
19	I2	T2	L4/L5	13.8
20	I2	T2	L4/L5	10.8
21	I2	T2	L4/L5	9.9
22	I2	T2	L4/L5	13.4
23	I2	T2	L4/L5	7.1
24	I2	T2	L4/L5	1.1
25	I2	T2	L4/L5	9.3
26	I2	T2	L4/L5	12
27	I2	T2	L4/L5	10.9
28	I2	T2	L4/L5	7.4
29	I2	T2	L4/L5	11.7
30	I2	T2	L4/L5	10.6
31	I2	T2	L4/L5	8.5
32	I2	T2	L4/L5	17.8
33	I2	T2	L4/L5	8.5
34	I2	T2	L4/L5	5.6
35	I2	T2	L4/L5	12.5
36	I2	T2	L4/L5	10.6
37	I2	T2	L4/L5	11.3
38	I2	T2	L4/L5	5.2
39	I2	T2	L4/L5	6
40	I2	T2	L4/L5	12.1
41	I2	T2	L4/L5	8.2
42	I2	T2	L4/L5	12.2
43	I2	T2	L4/L5	13
44	I2	T2	L4/L5	11.9
45	I2	T2	L4/L5	10
46	I2	T2	L4/L5	11.7
47	I2	T2	L4/L5	7.4
48	I2	T2	L4/L5	9.2
49	I2	T2	L4/L5	11.1
50	I2	T2	L4/L5	12
1	I1	T1	L4/L5	8
2	I1	T1	L4/L5	6.3
3	I1	T1	L4/L5	5.4
4	I1	T1	L4/L5	12.7
5	I1	T1	L4/L5	11.3
6	I1	T1	L4/L5	12.5
7	I1	T1	L4/L5	3.6
8	I1	T1	L4/L5	2.2
9	I1	T1	L4/L5	6.2
10	I1	T1	L4/L5	12.3
11	I1	T1	L4/L5	10.2
12	I1	T1	L4/L5	4.3
13	I1	T1	L4/L5	11.6
14	I1	T1	L4/L5	10.1
15	I1	T1	L4/L5	9.6
16	I1	T1	L4/L5	14.3
17	I1	T1	L4/L5	2.6
18	I1	T1	L4/L5	8.1
19	I1	T1	L4/L5	13.2
20	I1	T1	L4/L5	11.3
21	I1	T1	L4/L5	10.5
22	I1	T1	L4/L5	15.2
23	I1	T1	L4/L5	9.3
24	I1	T1	L4/L5	1.4
25	I1	T1	L4/L5	10
26	I1	T1	L4/L5	11.5
27	I1	T1	L4/L5	12
28	I1	T1	L4/L5	12.6
29	I1	T1	L4/L5	13.2
30	I1	T1	L4/L5	9.1
31	I1	T1	L4/L5	8.3
32	I1	T1	L4/L5	20.7
33	I1	T1	L4/L5	8.7
34	I1	T1	L4/L5	4.5
35	I1	T1	L4/L5	15.6
36	I1	T1	L4/L5	11.6
37	I1	T1	L4/L5	12.4
38	I1	T1	L4/L5	5.7
39	I1	T1	L4/L5	7
40	I1	T1	L4/L5	14.2
41	I1	T1	L4/L5	8
42	I1	T1	L4/L5	12.4
43	I1	T1	L4/L5	13.3
44	I1	T1	L4/L5	13.4
45	I1	T1	L4/L5	10
46	I1	T1	L4/L5	12.6
47	I1	T1	L4/L5	7.5
48	I1	T1	L4/L5	8
49	I1	T1	L4/L5	11.3
50	I1	T1	L4/L5	12.3
1	I1	T2	L4/L5	6
2	I1	T2	L4/L5	8.4
3	I1	T2	L4/L5	5.9
4	I1	T2	L4/L5	8.9
5	I1	T2	L4/L5	10.2
6	I1	T2	L4/L5	12.3
7	I1	T2	L4/L5	2.6
8	I1	T2	L4/L5	2.6
9	I1	T2	L4/L5	6.1
10	I1	T2	L4/L5	11.9
11	I1	T2	L4/L5	13.4
12	I1	T2	L4/L5	5.4
13	I1	T2	L4/L5	9.2
14	I1	T2	L4/L5	5.5
15	I1	T2	L4/L5	8.9
16	I1	T2	L4/L5	13.3
17	I1	T2	L4/L5	4.3
18	I1	T2	L4/L5	5.9
19	I1	T2	L4/L5	14.5
20	I1	T2	L4/L5	11
21	I1	T2	L4/L5	7.75
22	I1	T2	L4/L5	11.6
23	I1	T2	L4/L5	7.7
24	I1	T2	L4/L5	1.8
25	I1	T2	L4/L5	7.3
26	I1	T2	L4/L5	11.9
27	I1	T2	L4/L5	15.1
28	I1	T2	L4/L5	8.15
29	I1	T2	L4/L5	10.6
30	I1	T2	L4/L5	5.65
31	I1	T2	L4/L5	5.4
32	I1	T2	L4/L5	16.7
33	I1	T2	L4/L5	12.2
34	I1	T2	L4/L5	6.4
35	I1	T2	L4/L5	14.6
36	I1	T2	L4/L5	11
37	I1	T2	L4/L5	12.4
38	I1	T2	L4/L5	4.4
39	I1	T2	L4/L5	6.7
40	I1	T2	L4/L5	10.9
41	I1	T2	L4/L5	9
42	I1	T2	L4/L5	15.1
43	I1	T2	L4/L5	9.8
44	I1	T2	L4/L5	17.2
45	I1	T2	L4/L5	10.6
46	I1	T2	L4/L5	8.5
47	I1	T2	L4/L5	8.6
48	I1	T2	L4/L5	13.2
49	I1	T2	L4/L5	10.9
50	I1	T2	L4/L5	9.5
1	I2	T1	L5/S1	19.6
2	I2	T1	L5/S1	16.2
3	I2	T1	L5/S1	20.5
4	I2	T1	L5/S1	23.2
5	I2	T1	L5/S1	13.3
6	I2	T1	L5/S1	8.4
7	I2	T1	L5/S1	5.9
8	I2	T1	L5/S1	6.9
9	I2	T1	L5/S1	13.8
10	I2	T1	L5/S1	11.9
11	I2	T1	L5/S1	13.7
12	I2	T1	L5/S1	15
13	I2	T1	L5/S1	13.6
14	I2	T1	L5/S1	19.9
15	I2	T1	L5/S1	14
16	I2	T1	L5/S1	15.1
17	I2	T1	L5/S1	14.7
18	I2	T1	L5/S1	16.1
19	I2	T1	L5/S1	23.8
20	I2	T1	L5/S1	8
21	I2	T1	L5/S1	13.1
22	I2	T1	L5/S1	19.9
23	I2	T1	L5/S1	8.4
24	I2	T1	L5/S1	18.6
25	I2	T1	L5/S1	18.3
26	I2	T1	L5/S1	19.8
27	I2	T1	L5/S1	23.3
28	I2	T1	L5/S1	12.4
29	I2	T1	L5/S1	14.4
30	I2	T1	L5/S1	18.5
31	I2	T1	L5/S1	15.8
32	I2	T1	L5/S1	9.1
33	I2	T1	L5/S1	16.3
34	I2	T1	L5/S1	20.5
35	I2	T1	L5/S1	15.3
36	I2	T1	L5/S1	17.1
37	I2	T1	L5/S1	13.9
38	I2	T1	L5/S1	10.1
39	I2	T1	L5/S1	15
40	I2	T1	L5/S1	12.5
41	I2	T1	L5/S1	15.9
42	I2	T1	L5/S1	10.1
43	I2	T1	L5/S1	13.8
44	I2	T1	L5/S1	17.4
45	I2	T1	L5/S1	18.4
46	I2	T1	L5/S1	15.7
47	I2	T1	L5/S1	10.1
48	I2	T1	L5/S1	14.2
49	I2	T1	L5/S1	17
50	I2	T1	L5/S1	20
1	I2	T2	L5/S1	20.9
2	I2	T2	L5/S1	15.5
3	I2	T2	L5/S1	20.7
4	I2	T2	L5/S1	22.7
5	I2	T2	L5/S1	13.3
6	I2	T2	L5/S1	8.8
7	I2	T2	L5/S1	4.4
8	I2	T2	L5/S1	6.5
9	I2	T2	L5/S1	14.4
10	I2	T2	L5/S1	11.9
11	I2	T2	L5/S1	14.2
12	I2	T2	L5/S1	14.6
13	I2	T2	L5/S1	13.9
14	I2	T2	L5/S1	19.9
15	I2	T2	L5/S1	13.3
16	I2	T2	L5/S1	14.1
17	I2	T2	L5/S1	13.1
18	I2	T2	L5/S1	16.1
19	I2	T2	L5/S1	23.1
20	I2	T2	L5/S1	7.5
21	I2	T2	L5/S1	13.1
22	I2	T2	L5/S1	19.9
23	I2	T2	L5/S1	8
24	I2	T2	L5/S1	19.2
25	I2	T2	L5/S1	18.3
26	I2	T2	L5/S1	20
27	I2	T2	L5/S1	23.6
28	I2	T2	L5/S1	14.1
29	I2	T2	L5/S1	14.7
30	I2	T2	L5/S1	19.3
31	I2	T2	L5/S1	16
32	I2	T2	L5/S1	8.4
33	I2	T2	L5/S1	16.8
34	I2	T2	L5/S1	19.9
35	I2	T2	L5/S1	15.2
36	I2	T2	L5/S1	16.9
37	I2	T2	L5/S1	14.5
38	I2	T2	L5/S1	10.1
39	I2	T2	L5/S1	14.7
40	I2	T2	L5/S1	11.4
41	I2	T2	L5/S1	15.9
42	I2	T2	L5/S1	7.5
43	I2	T2	L5/S1	13.7
44	I2	T2	L5/S1	17.8
45	I2	T2	L5/S1	19.4
46	I2	T2	L5/S1	15.3
47	I2	T2	L5/S1	10.1
48	I2	T2	L5/S1	13.6
49	I2	T2	L5/S1	17.2
50	I2	T2	L5/S1	19.1
1	I1	T1	L5/S1	19.3
2	I1	T1	L5/S1	13.4
3	I1	T1	L5/S1	22.6
4	I1	T1	L5/S1	21.9
5	I1	T1	L5/S1	10.2
6	I1	T1	L5/S1	7.5
7	I1	T1	L5/S1	4.2
8	I1	T1	L5/S1	7.9
9	I1	T1	L5/S1	16.5
10	I1	T1	L5/S1	13
11	I1	T1	L5/S1	11.1
12	I1	T1	L5/S1	15.8
13	I1	T1	L5/S1	12.5
14	I1	T1	L5/S1	20
15	I1	T1	L5/S1	13.4
16	I1	T1	L5/S1	12.9
17	I1	T1	L5/S1	12.7
18	I1	T1	L5/S1	16.5
19	I1	T1	L5/S1	22.8
20	I1	T1	L5/S1	9.9
21	I1	T1	L5/S1	14.8
22	I1	T1	L5/S1	20.7
23	I1	T1	L5/S1	7.2
24	I1	T1	L5/S1	17.8
25	I1	T1	L5/S1	17.3
26	I1	T1	L5/S1	20
27	I1	T1	L5/S1	21.4
28	I1	T1	L5/S1	16.3
29	I1	T1	L5/S1	15.8
30	I1	T1	L5/S1	18.9
31	I1	T1	L5/S1	17.4
32	I1	T1	L5/S1	10.3
33	I1	T1	L5/S1	15.3
34	I1	T1	L5/S1	19.3
35	I1	T1	L5/S1	16.5
36	I1	T1	L5/S1	17.4
37	I1	T1	L5/S1	12.9
38	I1	T1	L5/S1	11.8
39	I1	T1	L5/S1	14.7
40	I1	T1	L5/S1	11.9
41	I1	T1	L5/S1	16.4
42	I1	T1	L5/S1	11
43	I1	T1	L5/S1	14.6
44	I1	T1	L5/S1	17.4
45	I1	T1	L5/S1	20.6
46	I1	T1	L5/S1	14.7
47	I1	T1	L5/S1	10
48	I1	T1	L5/S1	14.1
49	I1	T1	L5/S1	17.2
50	I1	T1	L5/S1	19.6
1	I1	T2	L5/S1	19.27
2	I1	T2	L5/S1	13.8
3	I1	T2	L5/S1	23.5
4	I1	T2	L5/S1	19.1
5	I1	T2	L5/S1	10
6	I1	T2	L5/S1	7.9
7	I1	T2	L5/S1	1.1
8	I1	T2	L5/S1	6.8
9	I1	T2	L5/S1	19.7
10	I1	T2	L5/S1	13.9
11	I1	T2	L5/S1	16.8
12	I1	T2	L5/S1	16.1
13	I1	T2	L5/S1	15.1
14	I1	T2	L5/S1	20.3
15	I1	T2	L5/S1	15.6
16	I1	T2	L5/S1	15.2
17	I1	T2	L5/S1	13.6
18	I1	T2	L5/S1	10.8
19	I1	T2	L5/S1	18.3
20	I1	T2	L5/S1	8.3
21	I1	T2	L5/S1	13.35
22	I1	T2	L5/S1	19.2
23	I1	T2	L5/S1	8.1
24	I1	T2	L5/S1	19.85
25	I1	T2	L5/S1	19.7
26	I1	T2	L5/S1	19
27	I1	T2	L5/S1	24.3
28	I1	T2	L5/S1	12.4
29	I1	T2	L5/S1	17.9
30	I1	T2	L5/S1	16.1
31	I1	T2	L5/S1	15.2
32	I1	T2	L5/S1	7.9
33	I1	T2	L5/S1	12.8
34	I1	T2	L5/S1	17.2
35	I1	T2	L5/S1	18.5
36	I1	T2	L5/S1	15
37	I1	T2	L5/S1	13.5
38	I1	T2	L5/S1	9.4
39	I1	T2	L5/S1	15.6
40	I1	T2	L5/S1	10
41	I1	T2	L5/S1	13.3
42	I1	T2	L5/S1	7.9
43	I1	T2	L5/S1	11.3
44	I1	T2	L5/S1	4.3
45	I1	T2	L5/S1	17
46	I1	T2	L5/S1	12.4
47	I1	T2	L5/S1	11.8
48	I1	T2	L5/S1	17.1
49	I1	T2	L5/S1	13.6
50	I1	T2	L5/S1	20.6
1	I2	T1	LL	42.2
2	I2	T1	LL	28.9
3	I2	T1	LL	52.3
4	I2	T1	LL	35.9
5	I2	T1	LL	46.1
6	I2	T1	LL	46.4
7	I2	T1	LL	41
8	I2	T1	LL	45.4
9	I2	T1	LL	47.4
10	I2	T1	LL	45.9
11	I2	T1	LL	55.9
12	I2	T1	LL	56.1
13	I2	T1	LL	53.9
14	I2	T1	LL	40.9
15	I2	T1	LL	37
16	I2	T1	LL	57.3
17	I2	T1	LL	35.1
18	I2	T1	LL	59.9
19	I2	T1	LL	51.3
20	I2	T1	LL	48.8
21	I2	T1	LL	30.8
22	I2	T1	LL	60
23	I2	T1	LL	55.3
24	I2	T1	LL	39.4
25	I2	T1	LL	43.6
26	I2	T1	LL	51.7
27	I2	T1	LL	52.1
28	I2	T1	LL	40.5
29	I2	T1	LL	54.2
30	I2	T1	LL	16.9
31	I2	T1	LL	42.5
32	I2	T1	LL	59.7
33	I2	T1	LL	61.4
34	I2	T1	LL	69
35	I2	T1	LL	77.3
36	I2	T1	LL	59.1
37	I2	T1	LL	52.3
38	I2	T1	LL	27.9
39	I2	T1	LL	50.1
40	I2	T1	LL	66.3
41	I2	T1	LL	49
42	I2	T1	LL	39.5
43	I2	T1	LL	54.3
44	I2	T1	LL	38.2
45	I2	T1	LL	42.5
46	I2	T1	LL	40.8
47	I2	T1	LL	51.6
48	I2	T1	LL	42.5
49	I2	T1	LL	66
50	I2	T1	LL	47.1
1	I2	T2	LL	41.7
2	I2	T2	LL	29.3
3	I2	T2	LL	52.3
4	I2	T2	LL	35.4
5	I2	T2	LL	46.1
6	I2	T2	LL	45.6
7	I2	T2	LL	38.4
8	I2	T2	LL	45.5
9	I2	T2	LL	47.9
10	I2	T2	LL	45.6
11	I2	T2	LL	56.6
12	I2	T2	LL	55.3
13	I2	T2	LL	52.7
14	I2	T2	LL	39.6
15	I2	T2	LL	37.2
16	I2	T2	LL	56.9
17	I2	T2	LL	36
18	I2	T2	LL	60.5
19	I2	T2	LL	52.3
20	I2	T2	LL	48.5
21	I2	T2	LL	30.2
22	I2	T2	LL	58.6
23	I2	T2	LL	55.6
24	I2	T2	LL	39.1
25	I2	T2	LL	43.6
26	I2	T2	LL	51.2
27	I2	T2	LL	52.5
28	I2	T2	LL	39.8
29	I2	T2	LL	55
30	I2	T2	LL	17.4
31	I2	T2	LL	42.5
32	I2	T2	LL	60
33	I2	T2	LL	60.5
34	I2	T2	LL	68.9
35	I2	T2	LL	77.1
36	I2	T2	LL	60.2
37	I2	T2	LL	52.6
38	I2	T2	LL	29.4
39	I2	T2	LL	51.1
40	I2	T2	LL	66.3
41	I2	T2	LL	49.2
42	I2	T2	LL	36.3
43	I2	T2	LL	54.1
44	I2	T2	LL	38.9
45	I2	T2	LL	41.9
46	I2	T2	LL	42.5
47	I2	T2	LL	50.6
48	I2	T2	LL	42
49	I2	T2	LL	65.3
50	I2	T2	LL	47.7
1	I1	T1	LL	40.6
2	I1	T1	LL	30.6
3	I1	T1	LL	52.8
4	I1	T1	LL	35.4
5	I1	T1	LL	46.7
6	I1	T1	LL	47.8
7	I1	T1	LL	39.4
8	I1	T1	LL	47.3
9	I1	T1	LL	51.3
10	I1	T1	LL	46.3
11	I1	T1	LL	55
12	I1	T1	LL	54.6
13	I1	T1	LL	53.1
14	I1	T1	LL	40.7
15	I1	T1	LL	37.8
16	I1	T1	LL	57.9
17	I1	T1	LL	34.1
18	I1	T1	LL	61.2
19	I1	T1	LL	54.1
20	I1	T1	LL	49.9
21	I1	T1	LL	30.6
22	I1	T1	LL	57.2
23	I1	T1	LL	55.3
24	I1	T1	LL	37.8
25	I1	T1	LL	42.6
26	I1	T1	LL	51.7
27	I1	T1	LL	50.7
28	I1	T1	LL	40.4
29	I1	T1	LL	54.7
30	I1	T1	LL	19.3
31	I1	T1	LL	40.8
32	I1	T1	LL	58
33	I1	T1	LL	61.5
34	I1	T1	LL	67.4
35	I1	T1	LL	77.5
36	I1	T1	LL	59.4
37	I1	T1	LL	54.8
38	I1	T1	LL	29.2
39	I1	T1	LL	51.2
40	I1	T1	LL	65.1
41	I1	T1	LL	50.3
42	I1	T1	LL	39.6
43	I1	T1	LL	56.7
44	I1	T1	LL	37.6
45	I1	T1	LL	40.5
46	I1	T1	LL	41.4
47	I1	T1	LL	51.3
48	I1	T1	LL	41.8
49	I1	T1	LL	66.7
50	I1	T1	LL	46.4
1	I1	T2	LL	41.2
2	I1	T2	LL	32.06
3	I1	T2	LL	54.7
4	I1	T2	LL	34.75
5	I1	T2	LL	46.4
6	I1	T2	LL	45.6
7	I1	T2	LL	41
8	I1	T2	LL	46.1
9	I1	T2	LL	53.3
10	I1	T2	LL	48.3
11	I1	T2	LL	60.3
12	I1	T2	LL	57.2
13	I1	T2	LL	54.1
14	I1	T2	LL	42.1
15	I1	T2	LL	40
16	I1	T2	LL	57.85
17	I1	T2	LL	39.2
18	I1	T2	LL	59.5
19	I1	T2	LL	54.45
20	I1	T2	LL	40.3
21	I1	T2	LL	32.4
22	I1	T2	LL	58.1
23	I1	T2	LL	56.1
24	I1	T2	LL	40.1
25	I1	T2	LL	45.3
26	I1	T2	LL	54.2
27	I1	T2	LL	56
28	I1	T2	LL	41
29	I1	T2	LL	62.1
30	I1	T2	LL	27.9
31	I1	T2	LL	42.1
32	I1	T2	LL	59.4
33	I1	T2	LL	60.9
34	I1	T2	LL	67.4
35	I1	T2	LL	80.1
36	I1	T2	LL	59.4
37	I1	T2	LL	55.4
38	I1	T2	LL	30.6
39	I1	T2	LL	50.9
40	I1	T2	LL	65
41	I1	T2	LL	52
42	I1	T2	LL	40.7
43	I1	T2	LL	56.6
44	I1	T2	LL	41.6
45	I1	T2	LL	47.6
46	I1	T2	LL	43.6
47	I1	T2	LL	51.4
48	I1	T2	LL	48.1
49	I1	T2	LL	67.1
50	I1	T2	LL	50.3

## Sheet: XRAY
Intersegmental and LL angles, as measured in X-ray						abbreviation	meaning
patient_ID	observer	time	segment	angle		I1, I2	investigator 1 and 2
1	I2	T1	L1/L2	8.6		T1, T2	time point 1 and 2
2	I2	T1	L1/L2	9.7		L1-5	lumbar level 1-5
3	I2	T1	L1/L2	5.1		S1	first sacral segment
4	I2	T1	L1/L2	3.7		LL	lumbar lordosis
5	I2	T1	L1/L2	9.5
6	I2	T1	L1/L2	7.6
7	I2	T1	L1/L2	11.5
8	I2	T1	L1/L2	6.4
9	I2	T1	L1/L2	8
10	I2	T1	L1/L2	9.1
11	I2	T1	L1/L2	6.7
12	I2	T1	L1/L2	5.6
13	I2	T1	L1/L2	6.1
14	I2	T1	L1/L2	4.7
15	I2	T1	L1/L2	3.3
16	I2	T1	L1/L2	0.8
17	I2	T1	L1/L2	9.1
18	I2	T1	L1/L2	8.9
19	I2	T1	L1/L2	8.9
20	I2	T1	L1/L2	13.3
21	I2	T1	L1/L2	5.8
22	I2	T1	L1/L2	8.3
23	I2	T1	L1/L2	8.6
24	I2	T1	L1/L2	10.1
25	I2	T1	L1/L2	7.5
26	I2	T1	L1/L2	11.3
27	I2	T1	L1/L2	11.5
28	I2	T1	L1/L2	6.9
29	I2	T1	L1/L2	6.7
30	I2	T1	L1/L2	7.4
31	I2	T1	L1/L2	11.2
32	I2	T1	L1/L2	10.5
33	I2	T1	L1/L2	7.7
34	I2	T1	L1/L2	6
35	I2	T1	L1/L2	7
36	I2	T1	L1/L2	12.1
37	I2	T1	L1/L2	11.8
38	I2	T1	L1/L2	8.3
39	I2	T1	L1/L2	9.7
40	I2	T1	L1/L2	11.4
41	I2	T1	L1/L2	8.4
42	I2	T1	L1/L2	7.9
43	I2	T1	L1/L2	6
44	I2	T1	L1/L2	11.2
45	I2	T1	L1/L2	2.4
46	I2	T1	L1/L2	6.4
47	I2	T1	L1/L2	9.1
48	I2	T1	L1/L2	7.9
49	I2	T1	L1/L2	6.3
50	I2	T1	L1/L2	9
1	I2	T2	L1/L2	10
2	I2	T2	L1/L2	8.7
3	I2	T2	L1/L2	4.2
4	I2	T2	L1/L2	4.6
5	I2	T2	L1/L2	9.8
6	I2	T2	L1/L2	7.5
7	I2	T2	L1/L2	11
8	I2	T2	L1/L2	5
9	I2	T2	L1/L2	9.6
10	I2	T2	L1/L2	8.1
11	I2	T2	L1/L2	7.6
12	I2	T2	L1/L2	6.9
13	I2	T2	L1/L2	5.2
14	I2	T2	L1/L2	5.2
15	I2	T2	L1/L2	1.8
16	I2	T2	L1/L2	2.7
17	I2	T2	L1/L2	2.5
18	I2	T2	L1/L2	9.9
19	I2	T2	L1/L2	6.8
20	I2	T2	L1/L2	12.7
21	I2	T2	L1/L2	3.1
22	I2	T2	L1/L2	8.8
23	I2	T2	L1/L2	10.5
24	I2	T2	L1/L2	9.7
25	I2	T2	L1/L2	5.5
26	I2	T2	L1/L2	8.6
27	I2	T2	L1/L2	11.1
28	I2	T2	L1/L2	6.8
29	I2	T2	L1/L2	8.9
30	I2	T2	L1/L2	5.4
31	I2	T2	L1/L2	11.2
32	I2	T2	L1/L2	10.4
33	I2	T2	L1/L2	6.2
34	I2	T2	L1/L2	7
35	I2	T2	L1/L2	8.4
36	I2	T2	L1/L2	11.4
37	I2	T2	L1/L2	12.7
38	I2	T2	L1/L2	5.4
39	I2	T2	L1/L2	9.7
40	I2	T2	L1/L2	13.3
41	I2	T2	L1/L2	9.1
42	I2	T2	L1/L2	10.9
43	I2	T2	L1/L2	7.3
44	I2	T2	L1/L2	11.1
45	I2	T2	L1/L2	1
46	I2	T2	L1/L2	6.4
47	I2	T2	L1/L2	9.4
48	I2	T2	L1/L2	9.1
49	I2	T2	L1/L2	9.6
50	I2	T2	L1/L2	4.9
1	I1	T1	L1/L2	9.5
2	I1	T1	L1/L2	3.8
3	I1	T1	L1/L2	3.9
4	I1	T1	L1/L2	2.7
5	I1	T1	L1/L2	9.7
6	I1	T1	L1/L2	8
7	I1	T1	L1/L2	11.7
8	I1	T1	L1/L2	6.8
9	I1	T1	L1/L2	8.3
10	I1	T1	L1/L2	6.7
11	I1	T1	L1/L2	6
12	I1	T1	L1/L2	6.2
13	I1	T1	L1/L2	7.4
14	I1	T1	L1/L2	3.9
15	I1	T1	L1/L2	3.1
16	I1	T1	L1/L2	1.2
17	I1	T1	L1/L2	7
18	I1	T1	L1/L2	7.1
19	I1	T1	L1/L2	8.5
20	I1	T1	L1/L2	12.9
21	I1	T1	L1/L2	4.5
22	I1	T1	L1/L2	8
23	I1	T1	L1/L2	9
24	I1	T1	L1/L2	9.7
25	I1	T1	L1/L2	8.6
26	I1	T1	L1/L2	6.9
27	I1	T1	L1/L2	9.9
28	I1	T1	L1/L2	6.3
29	I1	T1	L1/L2	6.7
30	I1	T1	L1/L2	5.4
31	I1	T1	L1/L2	10
32	I1	T1	L1/L2	9.4
33	I1	T1	L1/L2	5.6
34	I1	T1	L1/L2	6.8
35	I1	T1	L1/L2	6
36	I1	T1	L1/L2	10.9
37	I1	T1	L1/L2	10.8
38	I1	T1	L1/L2	5.4
39	I1	T1	L1/L2	8.5
40	I1	T1	L1/L2	11.2
41	I1	T1	L1/L2	7.6
42	I1	T1	L1/L2	8.5
43	I1	T1	L1/L2	6.6
44	I1	T1	L1/L2	10.5
45	I1	T1	L1/L2	2.8
46	I1	T1	L1/L2	5
47	I1	T1	L1/L2	7.1
48	I1	T1	L1/L2	8.8
49	I1	T1	L1/L2	7.1
50	I1	T1	L1/L2	7.2
1	I1	T2	L1/L2	5
2	I1	T2	L1/L2	3.6
3	I1	T2	L1/L2	2.8
4	I1	T2	L1/L2	1.1
5	I1	T2	L1/L2	6.9
6	I1	T2	L1/L2	5.6
7	I1	T2	L1/L2	9.3
8	I1	T2	L1/L2	5.5
9	I1	T2	L1/L2	5.9
10	I1	T2	L1/L2	7.8
11	I1	T2	L1/L2	2.7
12	I1	T2	L1/L2	4.1
13	I1	T2	L1/L2	4.7
14	I1	T2	L1/L2	0.9
15	I1	T2	L1/L2	0.4
16	I1	T2	L1/L2	1
17	I1	T2	L1/L2	2.6
18	I1	T2	L1/L2	6.9
19	I1	T2	L1/L2	3.4
20	I1	T2	L1/L2	7.4
21	I1	T2	L1/L2	3.9
22	I1	T2	L1/L2	3.3
23	I1	T2	L1/L2	5.1
24	I1	T2	L1/L2	7.4
25	I1	T2	L1/L2	6.8
26	I1	T2	L1/L2	5.9
27	I1	T2	L1/L2	9
28	I1	T2	L1/L2	6.4
29	I1	T2	L1/L2	7.2
30	I1	T2	L1/L2	1.1
31	I1	T2	L1/L2	8.9
32	I1	T2	L1/L2	9.7
33	I1	T2	L1/L2	4.5
34	I1	T2	L1/L2	10.2
35	I1	T2	L1/L2	7.4
36	I1	T2	L1/L2	8.9
37	I1	T2	L1/L2	13.5
38	I1	T2	L1/L2	1.7
39	I1	T2	L1/L2	6.5
40	I1	T2	L1/L2	11.6
41	I1	T2	L1/L2	6.8
42	I1	T2	L1/L2	4.5
43	I1	T2	L1/L2	7.7
44	I1	T2	L1/L2	6.6
45	I1	T2	L1/L2	1
46	I1	T2	L1/L2	3.8
47	I1	T2	L1/L2	7.4
48	I1	T2	L1/L2	3.5
49	I1	T2	L1/L2	7.1
50	I1	T2	L1/L2	6.5
1	I2	T1	L2/L3	11.1
2	I2	T1	L2/L3	7.8
3	I2	T1	L2/L3	8.2
4	I2	T1	L2/L3	9
5	I2	T1	L2/L3	8.6
6	I2	T1	L2/L3	11.3
7	I2	T1	L2/L3	11.2
8	I2	T1	L2/L3	6.6
9	I2	T1	L2/L3	9
10	I2	T1	L2/L3	11.1
11	I2	T1	L2/L3	8.2
12	I2	T1	L2/L3	7.6
13	I2	T1	L2/L3	10.9
14	I2	T1	L2/L3	9.1
15	I2	T1	L2/L3	6.9
16	I2	T1	L2/L3	7.2
17	I2	T1	L2/L3	8.3
18	I2	T1	L2/L3	8.7
19	I2	T1	L2/L3	10
20	I2	T1	L2/L3	10.3
21	I2	T1	L2/L3	9.9
22	I2	T1	L2/L3	11.9
23	I2	T1	L2/L3	7
24	I2	T1	L2/L3	8.4
25	I2	T1	L2/L3	9.1
26	I2	T1	L2/L3	9.3
27	I2	T1	L2/L3	9.8
28	I2	T1	L2/L3	3.6
29	I2	T1	L2/L3	12.4
30	I2	T1	L2/L3	6.6
31	I2	T1	L2/L3	13.4
32	I2	T1	L2/L3	11.5
33	I2	T1	L2/L3	7.2
34	I2	T1	L2/L3	8.4
35	I2	T1	L2/L3	7.8
36	I2	T1	L2/L3	13.1
37	I2	T1	L2/L3	10.4
38	I2	T1	L2/L3	8.7
39	I2	T1	L2/L3	10.4
40	I2	T1	L2/L3	9.6
41	I2	T1	L2/L3	8.3
42	I2	T1	L2/L3	11.6
43	I2	T1	L2/L3	10.1
44	I2	T1	L2/L3	9.3
45	I2	T1	L2/L3	6.9
46	I2	T1	L2/L3	9.1
47	I2	T1	L2/L3	10.3
48	I2	T1	L2/L3	7.2
49	I2	T1	L2/L3	7.4
50	I2	T1	L2/L3	8.3
1	I2	T2	L2/L3	9.7
2	I2	T2	L2/L3	8.4
3	I2	T2	L2/L3	7.4
4	I2	T2	L2/L3	9.4
5	I2	T2	L2/L3	9.9
6	I2	T2	L2/L3	11.3
7	I2	T2	L2/L3	10.2
8	I2	T2	L2/L3	5.4
9	I2	T2	L2/L3	9.4
10	I2	T2	L2/L3	11.1
11	I2	T2	L2/L3	7.2
12	I2	T2	L2/L3	8.3
13	I2	T2	L2/L3	9.3
14	I2	T2	L2/L3	7.5
15	I2	T2	L2/L3	6.7
16	I2	T2	L2/L3	8.3
17	I2	T2	L2/L3	7.8
18	I2	T2	L2/L3	8.6
19	I2	T2	L2/L3	8.2
20	I2	T2	L2/L3	8.7
21	I2	T2	L2/L3	9
22	I2	T2	L2/L3	12.5
23	I2	T2	L2/L3	7.5
24	I2	T2	L2/L3	10.5
25	I2	T2	L2/L3	7.4
26	I2	T2	L2/L3	7.9
27	I2	T2	L2/L3	10.4
28	I2	T2	L2/L3	3.3
29	I2	T2	L2/L3	11.8
30	I2	T2	L2/L3	7.1
31	I2	T2	L2/L3	11.9
32	I2	T2	L2/L3	9.8
33	I2	T2	L2/L3	7.9
34	I2	T2	L2/L3	10
35	I2	T2	L2/L3	9.9
36	I2	T2	L2/L3	15.2
37	I2	T2	L2/L3	12.7
38	I2	T2	L2/L3	7.2
39	I2	T2	L2/L3	10.5
40	I2	T2	L2/L3	12.3
41	I2	T2	L2/L3	11.9
42	I2	T2	L2/L3	11.7
43	I2	T2	L2/L3	9.6
44	I2	T2	L2/L3	9.3
45	I2	T2	L2/L3	8.1
46	I2	T2	L2/L3	9.8
47	I2	T2	L2/L3	8.5
48	I2	T2	L2/L3	8
49	I2	T2	L2/L3	6.9
50	I2	T2	L2/L3	9.7
1	I1	T1	L2/L3	9.1
2	I1	T1	L2/L3	6
3	I1	T1	L2/L3	7.7
4	I1	T1	L2/L3	8.4
5	I1	T1	L2/L3	9
6	I1	T1	L2/L3	10.9
7	I1	T1	L2/L3	12.2
8	I1	T1	L2/L3	5.8
9	I1	T1	L2/L3	8.7
10	I1	T1	L2/L3	9.6
11	I1	T1	L2/L3	6.7
12	I1	T1	L2/L3	8.1
13	I1	T1	L2/L3	8.3
14	I1	T1	L2/L3	7.8
15	I1	T1	L2/L3	6.1
16	I1	T1	L2/L3	7.7
17	I1	T1	L2/L3	7.9
18	I1	T1	L2/L3	8.8
19	I1	T1	L2/L3	10.4
20	I1	T1	L2/L3	8.6
21	I1	T1	L2/L3	10.7
22	I1	T1	L2/L3	10.9
23	I1	T1	L2/L3	6.3
24	I1	T1	L2/L3	9.1
25	I1	T1	L2/L3	7.8
26	I1	T1	L2/L3	9.1
27	I1	T1	L2/L3	8.4
28	I1	T1	L2/L3	5.2
29	I1	T1	L2/L3	11.2
30	I1	T1	L2/L3	6.6
31	I1	T1	L2/L3	9.4
32	I1	T1	L2/L3	9.6
33	I1	T1	L2/L3	8.8
34	I1	T1	L2/L3	9.1
35	I1	T1	L2/L3	8.4
36	I1	T1	L2/L3	12.4
37	I1	T1	L2/L3	10
38	I1	T1	L2/L3	7.5
39	I1	T1	L2/L3	9.7
40	I1	T1	L2/L3	8.2
41	I1	T1	L2/L3	8.1
42	I1	T1	L2/L3	11.3
43	I1	T1	L2/L3	7.2
44	I1	T1	L2/L3	9.6
45	I1	T1	L2/L3	6.2
46	I1	T1	L2/L3	8.3
47	I1	T1	L2/L3	9.1
48	I1	T1	L2/L3	6.9
49	I1	T1	L2/L3	7.6
50	I1	T1	L2/L3	9.4
1	I1	T2	L2/L3	10
2	I1	T2	L2/L3	4
3	I1	T2	L2/L3	5.5
4	I1	T2	L2/L3	5
5	I1	T2	L2/L3	9
6	I1	T2	L2/L3	6.8
7	I1	T2	L2/L3	13.4
8	I1	T2	L2/L3	11.4
9	I1	T2	L2/L3	8.3
10	I1	T2	L2/L3	6.2
11	I1	T2	L2/L3	6.8
12	I1	T2	L2/L3	9.9
13	I1	T2	L2/L3	8.3
14	I1	T2	L2/L3	6.3
15	I1	T2	L2/L3	2.4
16	I1	T2	L2/L3	5.2
17	I1	T2	L2/L3	6.2
18	I1	T2	L2/L3	11.4
19	I1	T2	L2/L3	6.3
20	I1	T2	L2/L3	6.2
21	I1	T2	L2/L3	5.8
22	I1	T2	L2/L3	6.5
23	I1	T2	L2/L3	5.6
24	I1	T2	L2/L3	10.9
25	I1	T2	L2/L3	4.8
26	I1	T2	L2/L3	6.8
27	I1	T2	L2/L3	6.8
28	I1	T2	L2/L3	4.9
29	I1	T2	L2/L3	10.2
30	I1	T2	L2/L3	0.2
31	I1	T2	L2/L3	9.2
32	I1	T2	L2/L3	8.6
33	I1	T2	L2/L3	8.5
34	I1	T2	L2/L3	11.5
35	I1	T2	L2/L3	9
36	I1	T2	L2/L3	9.8
37	I1	T2	L2/L3	8.5
38	I1	T2	L2/L3	6.6
39	I1	T2	L2/L3	11.3
40	I1	T2	L2/L3	13.9
41	I1	T2	L2/L3	7.6
42	I1	T2	L2/L3	7.9
43	I1	T2	L2/L3	7.6
44	I1	T2	L2/L3	10.1
45	I1	T2	L2/L3	1.8
46	I1	T2	L2/L3	6.6
47	I1	T2	L2/L3	10
48	I1	T2	L2/L3	5.4
49	I1	T2	L2/L3	9.9
50	I1	T2	L2/L3	9.7
1	I2	T1	L3/L4	10.9
2	I2	T1	L3/L4	7.9
3	I2	T1	L3/L4	13.8
4	I2	T1	L3/L4	7.8
5	I2	T1	L3/L4	9.9
6	I2	T1	L3/L4	13.1
7	I2	T1	L3/L4	4.2
8	I2	T1	L3/L4	7.6
9	I2	T1	L3/L4	7.5
10	I2	T1	L3/L4	9
11	I2	T1	L3/L4	8.5
12	I2	T1	L3/L4	10.7
13	I2	T1	L3/L4	13.5
14	I2	T1	L3/L4	12.6
15	I2	T1	L3/L4	12.3
16	I2	T1	L3/L4	13.6
17	I2	T1	L3/L4	8.8
18	I2	T1	L3/L4	7.6
19	I2	T1	L3/L4	10.8
20	I2	T1	L3/L4	9.3
21	I2	T1	L3/L4	11.7
22	I2	T1	L3/L4	12.7
23	I2	T1	L3/L4	9.4
24	I2	T1	L3/L4	5.3
25	I2	T1	L3/L4	11.4
26	I2	T1	L3/L4	8.4
27	I2	T1	L3/L4	8.1
28	I2	T1	L3/L4	8.6
29	I2	T1	L3/L4	10.7
30	I2	T1	L3/L4	8.9
31	I2	T1	L3/L4	11
32	I2	T1	L3/L4	10.1
33	I2	T1	L3/L4	8.4
34	I2	T1	L3/L4	7.8
35	I2	T1	L3/L4	11.2
36	I2	T1	L3/L4	12.6
37	I2	T1	L3/L4	6.8
38	I2	T1	L3/L4	8.6
39	I2	T1	L3/L4	7.9
40	I2	T1	L3/L4	8.8
41	I2	T1	L3/L4	12
42	I2	T1	L3/L4	13.3
43	I2	T1	L3/L4	10.5
44	I2	T1	L3/L4	12.6
45	I2	T1	L3/L4	9.7
46	I2	T1	L3/L4	10.5
47	I2	T1	L3/L4	10.2
48	I2	T1	L3/L4	9.2
49	I2	T1	L3/L4	6.6
50	I2	T1	L3/L4	1.8
1	I2	T2	L3/L4	9.9
2	I2	T2	L3/L4	6.4
3	I2	T2	L3/L4	12.5
4	I2	T2	L3/L4	8.9
5	I2	T2	L3/L4	10.1
6	I2	T2	L3/L4	10.8
7	I2	T2	L3/L4	6.1
8	I2	T2	L3/L4	6.4
9	I2	T2	L3/L4	8.2
10	I2	T2	L3/L4	8.6
11	I2	T2	L3/L4	7.9
12	I2	T2	L3/L4	10.9
13	I2	T2	L3/L4	11.7
14	I2	T2	L3/L4	11.5
15	I2	T2	L3/L4	11.8
16	I2	T2	L3/L4	11.8
17	I2	T2	L3/L4	9.3
18	I2	T2	L3/L4	9.5
19	I2	T2	L3/L4	11.7
20	I2	T2	L3/L4	11.5
21	I2	T2	L3/L4	11.2
22	I2	T2	L3/L4	13.6
23	I2	T2	L3/L4	10.3
24	I2	T2	L3/L4	7.4
25	I2	T2	L3/L4	10.1
26	I2	T2	L3/L4	9.6
27	I2	T2	L3/L4	7.6
28	I2	T2	L3/L4	8.4
29	I2	T2	L3/L4	10.4
30	I2	T2	L3/L4	9
31	I2	T2	L3/L4	8.6
32	I2	T2	L3/L4	9
33	I2	T2	L3/L4	8.1
34	I2	T2	L3/L4	8.9
35	I2	T2	L3/L4	12.9
36	I2	T2	L3/L4	11.7
37	I2	T2	L3/L4	7.1
38	I2	T2	L3/L4	9.5
39	I2	T2	L3/L4	7.8
40	I2	T2	L3/L4	10.9
41	I2	T2	L3/L4	12.9
42	I2	T2	L3/L4	11.5
43	I2	T2	L3/L4	11.4
44	I2	T2	L3/L4	8.9
45	I2	T2	L3/L4	11.5
46	I2	T2	L3/L4	10.3
47	I2	T2	L3/L4	10.5
48	I2	T2	L3/L4	10.5
49	I2	T2	L3/L4	7.2
50	I2	T2	L3/L4	4
1	I1	T1	L3/L4	6.4
2	I1	T1	L3/L4	6.2
3	I1	T1	L3/L4	14.2
4	I1	T1	L3/L4	6.9
5	I1	T1	L3/L4	10.5
6	I1	T1	L3/L4	11.9
7	I1	T1	L3/L4	6.3
8	I1	T1	L3/L4	7
9	I1	T1	L3/L4	8.4
10	I1	T1	L3/L4	7.6
11	I1	T1	L3/L4	8.1
12	I1	T1	L3/L4	8.5
13	I1	T1	L3/L4	10.4
14	I1	T1	L3/L4	11.8
15	I1	T1	L3/L4	11.4
16	I1	T1	L3/L4	12.3
17	I1	T1	L3/L4	8.9
18	I1	T1	L3/L4	7.7
19	I1	T1	L3/L4	13.1
20	I1	T1	L3/L4	8.5
21	I1	T1	L3/L4	11.1
22	I1	T1	L3/L4	11.7
23	I1	T1	L3/L4	9
24	I1	T1	L3/L4	4.3
25	I1	T1	L3/L4	10.4
26	I1	T1	L3/L4	8
27	I1	T1	L3/L4	7.8
28	I1	T1	L3/L4	7.8
29	I1	T1	L3/L4	11.8
30	I1	T1	L3/L4	8.1
31	I1	T1	L3/L4	7.8
32	I1	T1	L3/L4	9.2
33	I1	T1	L3/L4	6.7
34	I1	T1	L3/L4	7.3
35	I1	T1	L3/L4	11.9
36	I1	T1	L3/L4	11.7
37	I1	T1	L3/L4	7.7
38	I1	T1	L3/L4	9.7
39	I1	T1	L3/L4	7.2
40	I1	T1	L3/L4	9.3
41	I1	T1	L3/L4	11.8
42	I1	T1	L3/L4	12.3
43	I1	T1	L3/L4	9.8
44	I1	T1	L3/L4	9.8
45	I1	T1	L3/L4	10.1
46	I1	T1	L3/L4	10.1
47	I1	T1	L3/L4	10.8
48	I1	T1	L3/L4	8
49	I1	T1	L3/L4	7.2
50	I1	T1	L3/L4	2.4
1	I1	T2	L3/L4	5.2
2	I1	T2	L3/L4	4.2
3	I1	T2	L3/L4	15
4	I1	T2	L3/L4	4.3
5	I1	T2	L3/L4	7.9
6	I1	T2	L3/L4	9.7
7	I1	T2	L3/L4	5.5
8	I1	T2	L3/L4	6.2
9	I1	T2	L3/L4	8.5
10	I1	T2	L3/L4	6.7
11	I1	T2	L3/L4	10.1
12	I1	T2	L3/L4	11.6
13	I1	T2	L3/L4	10.5
14	I1	T2	L3/L4	10.1
15	I1	T2	L3/L4	10.8
16	I1	T2	L3/L4	14.7
17	I1	T2	L3/L4	6.3
18	I1	T2	L3/L4	9.3
19	I1	T2	L3/L4	9.2
20	I1	T2	L3/L4	8.2
21	I1	T2	L3/L4	9.2
22	I1	T2	L3/L4	13.4
23	I1	T2	L3/L4	10.2
24	I1	T2	L3/L4	5.4
25	I1	T2	L3/L4	8.3
26	I1	T2	L3/L4	8.7
27	I1	T2	L3/L4	6.9
28	I1	T2	L3/L4	7
29	I1	T2	L3/L4	10.5
30	I1	T2	L3/L4	3.5
31	I1	T2	L3/L4	5.1
32	I1	T2	L3/L4	8.5
33	I1	T2	L3/L4	6.4
34	I1	T2	L3/L4	6.5
35	I1	T2	L3/L4	11.1
36	I1	T2	L3/L4	11.3
37	I1	T2	L3/L4	4.9
38	I1	T2	L3/L4	9.2
39	I1	T2	L3/L4	6.4
40	I1	T2	L3/L4	10.8
41	I1	T2	L3/L4	11.2
42	I1	T2	L3/L4	10.8
43	I1	T2	L3/L4	5.4
44	I1	T2	L3/L4	8.9
45	I1	T2	L3/L4	13.4
46	I1	T2	L3/L4	8.7
47	I1	T2	L3/L4	9.6
48	I1	T2	L3/L4	9.4
49	I1	T2	L3/L4	6.7
50	I1	T2	L3/L4	1.7
1	I2	T1	L4/L5	6.1
2	I2	T1	L4/L5	13.4
3	I2	T1	L4/L5	2
4	I2	T1	L4/L5	13.3
5	I2	T1	L4/L5	6.7
6	I2	T1	L4/L5	13.9
7	I2	T1	L4/L5	6.1
8	I2	T1	L4/L5	4.3
9	I2	T1	L4/L5	8.5
10	I2	T1	L4/L5	14.2
11	I2	T1	L4/L5	11.9
12	I2	T1	L4/L5	4.4
13	I2	T1	L4/L5	12.3
14	I2	T1	L4/L5	12.2
15	I2	T1	L4/L5	13.5
16	I2	T1	L4/L5	17.2
17	I2	T1	L4/L5	5.7
18	I2	T1	L4/L5	8.1
19	I2	T1	L4/L5	13.4
20	I2	T1	L4/L5	6.9
21	I2	T1	L4/L5	12
22	I2	T1	L4/L5	12.8
23	I2	T1	L4/L5	8.4
24	I2	T1	L4/L5	1
25	I2	T1	L4/L5	10.1
26	I2	T1	L4/L5	12.1
27	I2	T1	L4/L5	12.3
28	I2	T1	L4/L5	11.8
29	I2	T1	L4/L5	14
30	I2	T1	L4/L5	12.2
31	I2	T1	L4/L5	8.9
32	I2	T1	L4/L5	16.8
33	I2	T1	L4/L5	14.5
34	I2	T1	L4/L5	2.1
35	I2	T1	L4/L5	14
36	I2	T1	L4/L5	10.1
37	I2	T1	L4/L5	14.6
38	I2	T1	L4/L5	7.5
39	I2	T1	L4/L5	5.8
40	I2	T1	L4/L5	2.7
41	I2	T1	L4/L5	8.6
42	I2	T1	L4/L5	13.8
43	I2	T1	L4/L5	10.6
44	I2	T1	L4/L5	13.3
45	I2	T1	L4/L5	11.2
46	I2	T1	L4/L5	10.6
47	I2	T1	L4/L5	5.5
48	I2	T1	L4/L5	11.9
49	I2	T1	L4/L5	10.1
50	I2	T1	L4/L5	11.5
1	I2	T2	L4/L5	5.4
2	I2	T2	L4/L5	11.4
3	I2	T2	L4/L5	5
4	I2	T2	L4/L5	15.5
5	I2	T2	L4/L5	7.2
6	I2	T2	L4/L5	14.1
7	I2	T2	L4/L5	1.1
8	I2	T2	L4/L5	6.3
9	I2	T2	L4/L5	11.2
10	I2	T2	L4/L5	17.8
11	I2	T2	L4/L5	13.8
12	I2	T2	L4/L5	4.4
13	I2	T2	L4/L5	11.6
14	I2	T2	L4/L5	13.1
15	I2	T2	L4/L5	13.8
16	I2	T2	L4/L5	16.7
17	I2	T2	L4/L5	7.3
18	I2	T2	L4/L5	8.6
19	I2	T2	L4/L5	15.2
20	I2	T2	L4/L5	13.5
21	I2	T2	L4/L5	13.7
22	I2	T2	L4/L5	11.4
23	I2	T2	L4/L5	8.6
24	I2	T2	L4/L5	0.7
25	I2	T2	L4/L5	10.5
26	I2	T2	L4/L5	10.7
27	I2	T2	L4/L5	11.9
28	I2	T2	L4/L5	10.2
29	I2	T2	L4/L5	12.8
30	I2	T2	L4/L5	10.9
31	I2	T2	L4/L5	10.6
32	I2	T2	L4/L5	17.3
33	I2	T2	L4/L5	14
34	I2	T2	L4/L5	4.3
35	I2	T2	L4/L5	16
36	I2	T2	L4/L5	12.2
37	I2	T2	L4/L5	15.7
38	I2	T2	L4/L5	8.7
39	I2	T2	L4/L5	5.8
40	I2	T2	L4/L5	4.8
41	I2	T2	L4/L5	14.1
42	I2	T2	L4/L5	13.8
43	I2	T2	L4/L5	13
44	I2	T2	L4/L5	10.1
45	I2	T2	L4/L5	13.7
46	I2	T2	L4/L5	11.7
47	I2	T2	L4/L5	5.2
48	I2	T2	L4/L5	15.7
49	I2	T2	L4/L5	12.2
50	I2	T2	L4/L5	13.7
1	I1	T1	L4/L5	5.2
2	I1	T1	L4/L5	12.8
3	I1	T1	L4/L5	2.3
4	I1	T1	L4/L5	13.4
5	I1	T1	L4/L5	7.9
6	I1	T1	L4/L5	13.2
7	I1	T1	L4/L5	5.8
8	I1	T1	L4/L5	3.6
9	I1	T1	L4/L5	7.7
10	I1	T1	L4/L5	15.1
11	I1	T1	L4/L5	12.3
12	I1	T1	L4/L5	4
13	I1	T1	L4/L5	10
14	I1	T1	L4/L5	12.9
15	I1	T1	L4/L5	13.6
16	I1	T1	L4/L5	16.7
17	I1	T1	L4/L5	5.1
18	I1	T1	L4/L5	7.8
19	I1	T1	L4/L5	13.1
20	I1	T1	L4/L5	8
21	I1	T1	L4/L5	12.4
22	I1	T1	L4/L5	13.7
23	I1	T1	L4/L5	8.4
24	I1	T1	L4/L5	0.7
25	I1	T1	L4/L5	10.3
26	I1	T1	L4/L5	12.2
27	I1	T1	L4/L5	11.4
28	I1	T1	L4/L5	10.8
29	I1	T1	L4/L5	13.9
30	I1	T1	L4/L5	10.7
31	I1	T1	L4/L5	9.3
32	I1	T1	L4/L5	18.8
33	I1	T1	L4/L5	11.3
34	I1	T1	L4/L5	3.5
35	I1	T1	L4/L5	15.1
36	I1	T1	L4/L5	10.8
37	I1	T1	L4/L5	13.7
38	I1	T1	L4/L5	6.8
39	I1	T1	L4/L5	5
40	I1	T1	L4/L5	4.7
41	I1	T1	L4/L5	9.4
42	I1	T1	L4/L5	15
43	I1	T1	L4/L5	9.6
44	I1	T1	L4/L5	11.8
45	I1	T1	L4/L5	10.1
46	I1	T1	L4/L5	12.7
47	I1	T1	L4/L5	5
48	I1	T1	L4/L5	13.6
49	I1	T1	L4/L5	11.1
50	I1	T1	L4/L5	13.2
1	I1	T2	L4/L5	3
2	I1	T2	L4/L5	13.4
3	I1	T2	L4/L5	4.3
4	I1	T2	L4/L5	12.1
5	I1	T2	L4/L5	8.2
6	I1	T2	L4/L5	16.5
7	I1	T2	L4/L5	0.3
8	I1	T2	L4/L5	4.9
9	I1	T2	L4/L5	12.4
10	I1	T2	L4/L5	20.7
11	I1	T2	L4/L5	14.7
12	I1	T2	L4/L5	6.6
13	I1	T2	L4/L5	11
14	I1	T2	L4/L5	12.5
15	I1	T2	L4/L5	17
16	I1	T2	L4/L5	18.1
17	I1	T2	L4/L5	13.8
18	I1	T2	L4/L5	8.5
19	I1	T2	L4/L5	13.5
20	I1	T2	L4/L5	13.9
21	I1	T2	L4/L5	11.3
22	I1	T2	L4/L5	13.2
23	I1	T2	L4/L5	10.2
24	I1	T2	L4/L5	3.8
25	I1	T2	L4/L5	8.4
26	I1	T2	L4/L5	10.1
27	I1	T2	L4/L5	11.6
28	I1	T2	L4/L5	9.6
29	I1	T2	L4/L5	14.7
30	I1	T2	L4/L5	11.8
31	I1	T2	L4/L5	7.2
32	I1	T2	L4/L5	18.5
33	I1	T2	L4/L5	15
34	I1	T2	L4/L5	8.3
35	I1	T2	L4/L5	15.3
36	I1	T2	L4/L5	9.3
37	I1	T2	L4/L5	16.9
38	I1	T2	L4/L5	8.6
39	I1	T2	L4/L5	6.6
40	I1	T2	L4/L5	4
41	I1	T2	L4/L5	11.3
42	I1	T2	L4/L5	13.8
43	I1	T2	L4/L5	9.1
44	I1	T2	L4/L5	10.1
45	I1	T2	L4/L5	11.6
46	I1	T2	L4/L5	9.1
47	I1	T2	L4/L5	8
48	I1	T2	L4/L5	16.2
49	I1	T2	L4/L5	11.4
50	I1	T2	L4/L5	14.7
1	I2	T1	L5/S1	15.3
2	I2	T1	L5/S1	13.9
3	I2	T1	L5/S1	16.5
4	I2	T1	L5/S1	22.3
5	I2	T1	L5/S1	6.5
6	I2	T1	L5/S1	6.9
7	I2	T1	L5/S1	6.7
8	I2	T1	L5/S1	6.5
9	I2	T1	L5/S1	8.2
10	I2	T1	L5/S1	21.2
11	I2	T1	L5/S1	14.9
12	I2	T1	L5/S1	12.5
13	I2	T1	L5/S1	14.2
14	I2	T1	L5/S1	21
15	I2	T1	L5/S1	14.2
16	I2	T1	L5/S1	11.9
17	I2	T1	L5/S1	12.3
18	I2	T1	L5/S1	10.5
19	I2	T1	L5/S1	23.3
20	I2	T1	L5/S1	11.2
21	I2	T1	L5/S1	3.8
22	I2	T1	L5/S1	14.5
23	I2	T1	L5/S1	6.8
24	I2	T1	L5/S1	18
25	I2	T1	L5/S1	20
26	I2	T1	L5/S1	19.3
27	I2	T1	L5/S1	18.2
28	I2	T1	L5/S1	14.1
29	I2	T1	L5/S1	14.6
30	I2	T1	L5/S1	11.7
31	I2	T1	L5/S1	9.1
32	I2	T1	L5/S1	5.2
33	I2	T1	L5/S1	6
34	I2	T1	L5/S1	6.4
35	I2	T1	L5/S1	11
36	I2	T1	L5/S1	14
37	I2	T1	L5/S1	13.6
38	I2	T1	L5/S1	8.8
39	I2	T1	L5/S1	13.8
40	I2	T1	L5/S1	0.5
41	I2	T1	L5/S1	9.8
42	I2	T1	L5/S1	6.3
43	I2	T1	L5/S1	8.9
44	I2	T1	L5/S1	15.6
45	I2	T1	L5/S1	15
46	I2	T1	L5/S1	5.1
47	I2	T1	L5/S1	9.5
48	I2	T1	L5/S1	11.2
49	I2	T1	L5/S1	12.2
50	I2	T1	L5/S1	13.6
1	I2	T2	L5/S1	16
2	I2	T2	L5/S1	12.9
3	I2	T2	L5/S1	16.5
4	I2	T2	L5/S1	20.5
5	I2	T2	L5/S1	7.9
6	I2	T2	L5/S1	6.5
7	I2	T2	L5/S1	2.3
8	I2	T2	L5/S1	6.5
9	I2	T2	L5/S1	6.7
10	I2	T2	L5/S1	20.9
11	I2	T2	L5/S1	13.7
12	I2	T2	L5/S1	14.3
13	I2	T2	L5/S1	14.2
14	I2	T2	L5/S1	21.2
15	I2	T2	L5/S1	18
16	I2	T2	L5/S1	14.1
17	I2	T2	L5/S1	14.9
18	I2	T2	L5/S1	8.3
19	I2	T2	L5/S1	23.3
20	I2	T2	L5/S1	10
21	I2	T2	L5/S1	4.4
22	I2	T2	L5/S1	10.2
23	I2	T2	L5/S1	6.3
24	I2	T2	L5/S1	17.6
25	I2	T2	L5/S1	18.7
26	I2	T2	L5/S1	19.1
27	I2	T2	L5/S1	18.3
28	I2	T2	L5/S1	10.9
29	I2	T2	L5/S1	16
30	I2	T2	L5/S1	11.9
31	I2	T2	L5/S1	9.6
32	I2	T2	L5/S1	4
33	I2	T2	L5/S1	5.3
34	I2	T2	L5/S1	6.4
35	I2	T2	L5/S1	12.3
36	I2	T2	L5/S1	13.7
37	I2	T2	L5/S1	13.6
38	I2	T2	L5/S1	9
39	I2	T2	L5/S1	12.5
40	I2	T2	L5/S1	0.5
41	I2	T2	L5/S1	10.3
42	I2	T2	L5/S1	8.4
43	I2	T2	L5/S1	8.2
44	I2	T2	L5/S1	14
45	I2	T2	L5/S1	15.4
46	I2	T2	L5/S1	7.2
47	I2	T2	L5/S1	7.8
48	I2	T2	L5/S1	9.3
49	I2	T2	L5/S1	10.2
50	I2	T2	L5/S1	16.5
1	I1	T1	L5/S1	16.6
2	I1	T1	L5/S1	13.5
3	I1	T1	L5/S1	18.4
4	I1	T1	L5/S1	19.6
5	I1	T1	L5/S1	8
6	I1	T1	L5/S1	6.6
7	I1	T1	L5/S1	8.3
8	I1	T1	L5/S1	6.4
9	I1	T1	L5/S1	6
10	I1	T1	L5/S1	19.1
11	I1	T1	L5/S1	13.6
12	I1	T1	L5/S1	13.5
13	I1	T1	L5/S1	14.2
14	I1	T1	L5/S1	20.7
15	I1	T1	L5/S1	12.7
16	I1	T1	L5/S1	12.7
17	I1	T1	L5/S1	12.1
18	I1	T1	L5/S1	9.2
19	I1	T1	L5/S1	20.4
20	I1	T1	L5/S1	11
21	I1	T1	L5/S1	4.7
22	I1	T1	L5/S1	12.8
23	I1	T1	L5/S1	7.4
24	I1	T1	L5/S1	18.5
25	I1	T1	L5/S1	19.7
26	I1	T1	L5/S1	18.1
27	I1	T1	L5/S1	18.1
28	I1	T1	L5/S1	14.1
29	I1	T1	L5/S1	14.8
30	I1	T1	L5/S1	11.4
31	I1	T1	L5/S1	8.3
32	I1	T1	L5/S1	5
33	I1	T1	L5/S1	4.4
34	I1	T1	L5/S1	6.8
35	I1	T1	L5/S1	11.5
36	I1	T1	L5/S1	13.7
37	I1	T1	L5/S1	12.9
38	I1	T1	L5/S1	10.1
39	I1	T1	L5/S1	14.2
40	I1	T1	L5/S1	1.3
41	I1	T1	L5/S1	10.3
42	I1	T1	L5/S1	7.1
43	I1	T1	L5/S1	7.6
44	I1	T1	L5/S1	14.8
45	I1	T1	L5/S1	15.6
46	I1	T1	L5/S1	6.8
47	I1	T1	L5/S1	7.9
48	I1	T1	L5/S1	10.2
49	I1	T1	L5/S1	11.5
50	I1	T1	L5/S1	15.1
1	I1	T2	L5/S1	20
2	I1	T2	L5/S1	12.8
3	I1	T2	L5/S1	22.2
4	I1	T2	L5/S1	22.7
5	I1	T2	L5/S1	8.9
6	I1	T2	L5/S1	4.9
7	I1	T2	L5/S1	2.9
8	I1	T2	L5/S1	7.7
9	I1	T2	L5/S1	13.6
10	I1	T2	L5/S1	22.1
11	I1	T2	L5/S1	13.5
12	I1	T2	L5/S1	18.5
13	I1	T2	L5/S1	15.2
14	I1	T2	L5/S1	22.2
15	I1	T2	L5/S1	18.3
16	I1	T2	L5/S1	15.2
17	I1	T2	L5/S1	23
18	I1	T2	L5/S1	10.6
19	I1	T2	L5/S1	23.8
20	I1	T2	L5/S1	13.4
21	I1	T2	L5/S1	11.3
22	I1	T2	L5/S1	10.5
23	I1	T2	L5/S1	9.2
24	I1	T2	L5/S1	19.3
25	I1	T2	L5/S1	17
26	I1	T2	L5/S1	25.2
27	I1	T2	L5/S1	19
28	I1	T2	L5/S1	21
29	I1	T2	L5/S1	18.4
30	I1	T2	L5/S1	10
31	I1	T2	L5/S1	7.4
32	I1	T2	L5/S1	6.4
33	I1	T2	L5/S1	7.5
34	I1	T2	L5/S1	11.6
35	I1	T2	L5/S1	14.9
36	I1	T2	L5/S1	15.5
37	I1	T2	L5/S1	13
38	I1	T2	L5/S1	7.1
39	I1	T2	L5/S1	12.9
40	I1	T2	L5/S1	2.3
41	I1	T2	L5/S1	11.9
42	I1	T2	L5/S1	8.6
43	I1	T2	L5/S1	10.1
44	I1	T2	L5/S1	2.4
45	I1	T2	L5/S1	22
46	I1	T2	L5/S1	10.8
47	I1	T2	L5/S1	7
48	I1	T2	L5/S1	17.3
49	I1	T2	L5/S1	12.2
50	I1	T2	L5/S1	16.1
1	I2	T1	LL	45.1
2	I2	T1	LL	37.8
3	I2	T1	LL	50.5
4	I2	T1	LL	43.9
5	I2	T1	LL	47.3
6	I2	T1	LL	55.9
7	I2	T1	LL	40.5
8	I2	T1	LL	44.5
9	I2	T1	LL	50.8
10	I2	T1	LL	60.6
11	I2	T1	LL	67
12	I2	T1	LL	60.5
13	I2	T1	LL	58.1
14	I2	T1	LL	46
15	I2	T1	LL	42.9
16	I2	T1	LL	61.3
17	I2	T1	LL	49.8
18	I2	T1	LL	66.8
19	I2	T1	LL	55.7
20	I2	T1	LL	51.8
21	I2	T1	LL	37.6
22	I2	T1	LL	52.9
23	I2	T1	LL	58.7
24	I2	T1	LL	53
25	I2	T1	LL	55.4
26	I2	T1	LL	60.2
27	I2	T1	LL	51.5
28	I2	T1	LL	39.5
29	I2	T1	LL	64.6
30	I2	T1	LL	14.9
31	I2	T1	LL	38.5
32	I2	T1	LL	58.8
33	I2	T1	LL	62.6
34	I2	T1	LL	66.3
35	I2	T1	LL	80.4
36	I2	T1	LL	60.9
37	I2	T1	LL	64.3
38	I2	T1	LL	42.2
39	I2	T1	LL	56.8
40	I2	T1	LL	58.2
41	I2	T1	LL	59
42	I2	T1	LL	46.2
43	I2	T1	LL	52.5
44	I2	T1	LL	42.2
45	I2	T1	LL	44.7
46	I2	T1	LL	40.2
47	I2	T1	LL	54.5
48	I2	T1	LL	44.5
49	I2	T1	LL	65.5
50	I2	T1	LL	49.1
1	I2	T2	LL	44.4
2	I2	T2	LL	37.8
3	I2	T2	LL	49.5
4	I2	T2	LL	42.6
5	I2	T2	LL	44.9
6	I2	T2	LL	55.9
7	I2	T2	LL	36.8
8	I2	T2	LL	44.1
9	I2	T2	LL	51.4
10	I2	T2	LL	62.9
11	I2	T2	LL	67.8
12	I2	T2	LL	61.9
13	I2	T2	LL	59.1
14	I2	T2	LL	47
15	I2	T2	LL	46.4
16	I2	T2	LL	63.6
17	I2	T2	LL	56.4
18	I2	T2	LL	66.8
19	I2	T2	LL	55.7
20	I2	T2	LL	48.5
21	I2	T2	LL	39.8
22	I2	T2	LL	53.5
23	I2	T2	LL	59.2
24	I2	T2	LL	54.6
25	I2	T2	LL	57.9
26	I2	T2	LL	59.6
27	I2	T2	LL	51.7
28	I2	T2	LL	40.9
29	I2	T2	LL	65.3
30	I2	T2	LL	18.1
31	I2	T2	LL	38.5
32	I2	T2	LL	58.8
33	I2	T2	LL	62.6
34	I2	T2	LL	67.7
35	I2	T2	LL	81.3
36	I2	T2	LL	62.5
37	I2	T2	LL	64.3
38	I2	T2	LL	42.2
39	I2	T2	LL	56.8
40	I2	T2	LL	59.1
41	I2	T2	LL	58.2
42	I2	T2	LL	45.3
43	I2	T2	LL	51.4
44	I2	T2	LL	46
45	I2	T2	LL	45.5
46	I2	T2	LL	43.7
47	I2	T2	LL	55.8
48	I2	T2	LL	44.5
49	I2	T2	LL	63.5
50	I2	T2	LL	51.5
1	I1	T1	LL	45.6
2	I1	T1	LL	38.4
3	I1	T1	LL	50.8
4	I1	T1	LL	38.9
5	I1	T1	LL	43.8
6	I1	T1	LL	53.5
7	I1	T1	LL	36.3
8	I1	T1	LL	44
9	I1	T1	LL	50.2
10	I1	T1	LL	60.8
11	I1	T1	LL	65.2
12	I1	T1	LL	60
13	I1	T1	LL	59.7
14	I1	T1	LL	45.5
15	I1	T1	LL	43.3
16	I1	T1	LL	63.7
17	I1	T1	LL	51
18	I1	T1	LL	67.3
19	I1	T1	LL	52.8
20	I1	T1	LL	51
21	I1	T1	LL	36.7
22	I1	T1	LL	60.9
23	I1	T1	LL	58.8
24	I1	T1	LL	53.3
25	I1	T1	LL	57.6
26	I1	T1	LL	61.9
27	I1	T1	LL	51
28	I1	T1	LL	40.9
29	I1	T1	LL	64.3
30	I1	T1	LL	15.8
31	I1	T1	LL	39.7
32	I1	T1	LL	59.4
33	I1	T1	LL	62.4
34	I1	T1	LL	67.9
35	I1	T1	LL	81.4
36	I1	T1	LL	61.9
37	I1	T1	LL	63.8
38	I1	T1	LL	43.3
39	I1	T1	LL	57.5
40	I1	T1	LL	59.8
41	I1	T1	LL	58.1
42	I1	T1	LL	46.8
43	I1	T1	LL	52.6
44	I1	T1	LL	41.4
45	I1	T1	LL	46.5
46	I1	T1	LL	42.2
47	I1	T1	LL	54.4
48	I1	T1	LL	49
49	I1	T1	LL	65.3
50	I1	T1	LL	51
1	I1	T2	LL	50.5
2	I1	T2	LL	41.6
3	I1	T2	LL	54.4
4	I1	T2	LL	48.1
5	I1	T2	LL	48.7
6	I1	T2	LL	55.4
7	I1	T2	LL	41.5
8	I1	T2	LL	44.4
9	I1	T2	LL	54.1
10	I1	T2	LL	62.4
11	I1	T2	LL	63.9
12	I1	T2	LL	68.4
13	I1	T2	LL	57.8
14	I1	T2	LL	46.3
15	I1	T2	LL	49
16	I1	T2	LL	60.5
17	I1	T2	LL	59.4
18	I1	T2	LL	67.5
19	I1	T2	LL	61.3
20	I1	T2	LL	53.4
21	I1	T2	LL	47.5
22	I1	T2	LL	54.4
23	I1	T2	LL	62.4
24	I1	T2	LL	53.4
25	I1	T2	LL	54.1
26	I1	T2	LL	61.2
27	I1	T2	LL	56.4
28	I1	T2	LL	46.4
29	I1	T2	LL	67.8
30	I1	T2	LL	21.6
31	I1	T2	LL	43.9
32	I1	T2	LL	62.3
33	I1	T2	LL	61.3
34	I1	T2	LL	72
35	I1	T2	LL	80
36	I1	T2	LL	64.5
37	I1	T2	LL	65.3
38	I1	T2	LL	41
39	I1	T2	LL	58.2
40	I1	T2	LL	62
41	I1	T2	LL	64.5
42	I1	T2	LL	50.2
43	I1	T2	LL	52.8
44	I1	T2	LL	48
45	I1	T2	LL	54.5
46	I1	T2	LL	50.2
47	I1	T2	LL	56.1
48	I1	T2	LL	54.7
49	I1	T2	LL	65.1
50	I1	T2	LL	54.2

## Sheet: VXRAY
Intersegmental and LL angles, as measured in virtual X-ray						abbreviation	meaning
patient_ID	observer	time	segment	angle		I1, I2	investigator 1 and 2
1	I2	T1	L1/L2	10.1		T1, T2	time point 1 and 2
2	I2	T1	L1/L2	6.1		L1-5	lumbar level 1-5
3	I2	T1	L1/L2	3.1		S1	first sacral segment
4	I2	T1	L1/L2	2.7		LL	lumbar lordosis
5	I2	T1	L1/L2	9.2
6	I2	T1	L1/L2	7.6
7	I2	T1	L1/L2	11.7
8	I2	T1	L1/L2	6.1
9	I2	T1	L1/L2	7.9
10	I2	T1	L1/L2	9.3
11	I2	T1	L1/L2	5.9
12	I2	T1	L1/L2	5.7
13	I2	T1	L1/L2	7.2
14	I2	T1	L1/L2	4.7
15	I2	T1	L1/L2	3.1
16	I2	T1	L1/L2	0.8
17	I2	T1	L1/L2	9.6
18	I2	T1	L1/L2	7.5
19	I2	T1	L1/L2	9.7
20	I2	T1	L1/L2	13.4
21	I2	T1	L1/L2	6.3
22	I2	T1	L1/L2	8.3
23	I2	T1	L1/L2	8.4
24	I2	T1	L1/L2	11
25	I2	T1	L1/L2	7.6
26	I2	T1	L1/L2	6.8
27	I2	T1	L1/L2	11.2
28	I2	T1	L1/L2	6.2
29	I2	T1	L1/L2	6.9
30	I2	T1	L1/L2	8.4
31	I2	T1	L1/L2	11.2
32	I2	T1	L1/L2	8.9
33	I2	T1	L1/L2	7.7
34	I2	T1	L1/L2	6.1
35	I2	T1	L1/L2	6.4
36	I2	T1	L1/L2	12.4
37	I2	T1	L1/L2	11.4
38	I2	T1	L1/L2	9.8
39	I2	T1	L1/L2	9.7
40	I2	T1	L1/L2	11.3
41	I2	T1	L1/L2	7.7
42	I2	T1	L1/L2	8
43	I2	T1	L1/L2	5.9
44	I2	T1	L1/L2	11.2
45	I2	T1	L1/L2	3.5
46	I2	T1	L1/L2	6.4
47	I2	T1	L1/L2	9.3
48	I2	T1	L1/L2	7.3
49	I2	T1	L1/L2	5
50	I2	T1	L1/L2	9
1	I2	T2	L1/L2	9.8
2	I2	T2	L1/L2	6.4
3	I2	T2	L1/L2	2.6
4	I2	T2	L1/L2	2.9
5	I2	T2	L1/L2	9.5
6	I2	T2	L1/L2	8.4
7	I2	T2	L1/L2	12.6
8	I2	T2	L1/L2	6.1
9	I2	T2	L1/L2	8.4
10	I2	T2	L1/L2	7.3
11	I2	T2	L1/L2	6.6
12	I2	T2	L1/L2	5.6
13	I2	T2	L1/L2	6.1
14	I2	T2	L1/L2	4.4
15	I2	T2	L1/L2	2.9
16	I2	T2	L1/L2	0.1
17	I2	T2	L1/L2	9
18	I2	T2	L1/L2	7.4
19	I2	T2	L1/L2	10.4
20	I2	T2	L1/L2	13.9
21	I2	T2	L1/L2	6.4
22	I2	T2	L1/L2	7.8
23	I2	T2	L1/L2	9
24	I2	T2	L1/L2	11.5
25	I2	T2	L1/L2	7.7
26	I2	T2	L1/L2	7.5
27	I2	T2	L1/L2	10.5
28	I2	T2	L1/L2	6.8
29	I2	T2	L1/L2	7.6
30	I2	T2	L1/L2	7.9
31	I2	T2	L1/L2	10.9
32	I2	T2	L1/L2	10
33	I2	T2	L1/L2	7.5
34	I2	T2	L1/L2	6.1
35	I2	T2	L1/L2	6.2
36	I2	T2	L1/L2	11.6
37	I2	T2	L1/L2	11.3
38	I2	T2	L1/L2	9.3
39	I2	T2	L1/L2	9.2
40	I2	T2	L1/L2	10.9
41	I2	T2	L1/L2	7.6
42	I2	T2	L1/L2	7.3
43	I2	T2	L1/L2	5.9
44	I2	T2	L1/L2	11.8
45	I2	T2	L1/L2	2.5
46	I2	T2	L1/L2	6.4
47	I2	T2	L1/L2	8.6
48	I2	T2	L1/L2	8.5
49	I2	T2	L1/L2	6.6
50	I2	T2	L1/L2	9.8
1	I1	T1	L1/L2	9.6
2	I1	T1	L1/L2	3.8
3	I1	T1	L1/L2	3.2
4	I1	T1	L1/L2	1.6
5	I1	T1	L1/L2	9.2
6	I1	T1	L1/L2	7.5
7	I1	T1	L1/L2	11.4
8	I1	T1	L1/L2	6.5
9	I1	T1	L1/L2	7.1
10	I1	T1	L1/L2	7.2
11	I1	T1	L1/L2	5.4
12	I1	T1	L1/L2	5.8
13	I1	T1	L1/L2	6.4
14	I1	T1	L1/L2	4.4
15	I1	T1	L1/L2	2.5
16	I1	T1	L1/L2	0.4
17	I1	T1	L1/L2	7.9
18	I1	T1	L1/L2	6.6
19	I1	T1	L1/L2	9.4
20	I1	T1	L1/L2	13
21	I1	T1	L1/L2	4.9
22	I1	T1	L1/L2	8.2
23	I1	T1	L1/L2	8.3
24	I1	T1	L1/L2	10.3
25	I1	T1	L1/L2	8.1
26	I1	T1	L1/L2	6.9
27	I1	T1	L1/L2	10.4
28	I1	T1	L1/L2	6.2
29	I1	T1	L1/L2	7.5
30	I1	T1	L1/L2	6.2
31	I1	T1	L1/L2	10.5
32	I1	T1	L1/L2	8.9
33	I1	T1	L1/L2	4.8
34	I1	T1	L1/L2	6.2
35	I1	T1	L1/L2	5.6
36	I1	T1	L1/L2	11.3
37	I1	T1	L1/L2	11.4
38	I1	T1	L1/L2	6.8
39	I1	T1	L1/L2	8
40	I1	T1	L1/L2	11.8
41	I1	T1	L1/L2	7.4
42	I1	T1	L1/L2	8
43	I1	T1	L1/L2	6.1
44	I1	T1	L1/L2	10.5
45	I1	T1	L1/L2	3
46	I1	T1	L1/L2	4.9
47	I1	T1	L1/L2	7.2
48	I1	T1	L1/L2	9.1
49	I1	T1	L1/L2	5.8
50	I1	T1	L1/L2	7.8
1	I1	T2	L1/L2	7.9
2	I1	T2	L1/L2	3.85
3	I1	T2	L1/L2	2.5
4	I1	T2	L1/L2	4.76
5	I1	T2	L1/L2	7.44
6	I1	T2	L1/L2	7.5
7	I1	T2	L1/L2	9.7
8	I1	T2	L1/L2	4.3
9	I1	T2	L1/L2	5.14
10	I1	T2	L1/L2	4.3
11	I1	T2	L1/L2	6.16
12	I1	T2	L1/L2	5.6
13	I1	T2	L1/L2	6.4
14	I1	T2	L1/L2	4.4
15	I1	T2	L1/L2	2.5
16	I1	T2	L1/L2	0.4
17	I1	T2	L1/L2	7.9
18	I1	T2	L1/L2	6.6
19	I1	T2	L1/L2	9.16
20	I1	T2	L1/L2	10.8
21	I1	T2	L1/L2	3.7
22	I1	T2	L1/L2	4.9
23	I1	T2	L1/L2	3.33
24	I1	T2	L1/L2	6.65
25	I1	T2	L1/L2	5.03
26	I1	T2	L1/L2	4.9
27	I1	T2	L1/L2	8.76
28	I1	T2	L1/L2	3.13
29	I1	T2	L1/L2	5.1
30	I1	T2	L1/L2	3.96
31	I1	T2	L1/L2	7.03
32	I1	T2	L1/L2	6.1
33	I1	T2	L1/L2	5.07
34	I1	T2	L1/L2	5
35	I1	T2	L1/L2	5.27
36	I1	T2	L1/L2	8.7
37	I1	T2	L1/L2	8.9
38	I1	T2	L1/L2	7.77
39	I1	T2	L1/L2	6.63
40	I1	T2	L1/L2	8.06
41	I1	T2	L1/L2	10.6
42	I1	T2	L1/L2	6.1
43	I1	T2	L1/L2	4.63
44	I1	T2	L1/L2	12.76
45	I1	T2	L1/L2	0.85
46	I1	T2	L1/L2	4
47	I1	T2	L1/L2	6.4
48	I1	T2	L1/L2	5
49	I1	T2	L1/L2	9.96
50	I1	T2	L1/L2	6
1	I2	T1	L2/L3	10
2	I2	T1	L2/L3	4.9
3	I2	T1	L2/L3	7.7
4	I2	T1	L2/L3	9
5	I2	T1	L2/L3	8.6
6	I2	T1	L2/L3	11.3
7	I2	T1	L2/L3	12.1
8	I2	T1	L2/L3	6.8
9	I2	T1	L2/L3	8.8
10	I2	T1	L2/L3	10.9
11	I2	T1	L2/L3	8
12	I2	T1	L2/L3	7.5
13	I2	T1	L2/L3	8.1
14	I2	T1	L2/L3	9.2
15	I2	T1	L2/L3	6.6
16	I2	T1	L2/L3	7.2
17	I2	T1	L2/L3	8.1
18	I2	T1	L2/L3	8.5
19	I2	T1	L2/L3	11.1
20	I2	T1	L2/L3	10.3
21	I2	T1	L2/L3	10.7
22	I2	T1	L2/L3	11.4
23	I2	T1	L2/L3	6.7
24	I2	T1	L2/L3	7.7
25	I2	T1	L2/L3	9.1
26	I2	T1	L2/L3	10.1
27	I2	T1	L2/L3	9.5
28	I2	T1	L2/L3	5
29	I2	T1	L2/L3	12.1
30	I2	T1	L2/L3	6.6
31	I2	T1	L2/L3	13.1
32	I2	T1	L2/L3	10.4
33	I2	T1	L2/L3	7.2
34	I2	T1	L2/L3	8.7
35	I2	T1	L2/L3	7.3
36	I2	T1	L2/L3	12.7
37	I2	T1	L2/L3	10.7
38	I2	T1	L2/L3	9.4
39	I2	T1	L2/L3	10
40	I2	T1	L2/L3	7.4
41	I2	T1	L2/L3	6.5
42	I2	T1	L2/L3	11.8
43	I2	T1	L2/L3	6.4
44	I2	T1	L2/L3	9.3
45	I2	T1	L2/L3	6.3
46	I2	T1	L2/L3	8.8
47	I2	T1	L2/L3	10.7
48	I2	T1	L2/L3	6.7
49	I2	T1	L2/L3	7.5
50	I2	T1	L2/L3	8.3
1	I2	T2	L2/L3	10.2
2	I2	T2	L2/L3	5.3
3	I2	T2	L2/L3	8.1
4	I2	T2	L2/L3	9.3
5	I2	T2	L2/L3	8.3
6	I2	T2	L2/L3	11.5
7	I2	T2	L2/L3	11.4
8	I2	T2	L2/L3	6
9	I2	T2	L2/L3	8.6
10	I2	T2	L2/L3	10.7
11	I2	T2	L2/L3	7.8
12	I2	T2	L2/L3	7.2
13	I2	T2	L2/L3	6.5
14	I2	T2	L2/L3	9.3
15	I2	T2	L2/L3	6.3
16	I2	T2	L2/L3	7.1
17	I2	T2	L2/L3	7.1
18	I2	T2	L2/L3	9
19	I2	T2	L2/L3	11
20	I2	T2	L2/L3	10.1
21	I2	T2	L2/L3	10.2
22	I2	T2	L2/L3	11.6
23	I2	T2	L2/L3	6.5
24	I2	T2	L2/L3	6.9
25	I2	T2	L2/L3	9.6
26	I2	T2	L2/L3	8.5
27	I2	T2	L2/L3	9.6
28	I2	T2	L2/L3	4.6
29	I2	T2	L2/L3	12.8
30	I2	T2	L2/L3	7.2
31	I2	T2	L2/L3	12.9
32	I2	T2	L2/L3	9.5
33	I2	T2	L2/L3	7.7
34	I2	T2	L2/L3	8.8
35	I2	T2	L2/L3	7.4
36	I2	T2	L2/L3	13.1
37	I2	T2	L2/L3	10.5
38	I2	T2	L2/L3	8.7
39	I2	T2	L2/L3	10.3
40	I2	T2	L2/L3	6.9
41	I2	T2	L2/L3	8
42	I2	T2	L2/L3	11.1
43	I2	T2	L2/L3	6.6
44	I2	T2	L2/L3	9.9
45	I2	T2	L2/L3	7.3
46	I2	T2	L2/L3	9.3
47	I2	T2	L2/L3	10.4
48	I2	T2	L2/L3	6.6
49	I2	T2	L2/L3	6.6
50	I2	T2	L2/L3	8.1
1	I1	T1	L2/L3	9
2	I1	T1	L2/L3	5.7
3	I1	T1	L2/L3	8.3
4	I1	T1	L2/L3	9.2
5	I1	T1	L2/L3	8.3
6	I1	T1	L2/L3	11.3
7	I1	T1	L2/L3	11.5
8	I1	T1	L2/L3	6.5
9	I1	T1	L2/L3	7.3
10	I1	T1	L2/L3	10.4
11	I1	T1	L2/L3	7.6
12	I1	T1	L2/L3	7.5
13	I1	T1	L2/L3	7.5
14	I1	T1	L2/L3	8.6
15	I1	T1	L2/L3	6.9
16	I1	T1	L2/L3	7.8
17	I1	T1	L2/L3	7.2
18	I1	T1	L2/L3	8.3
19	I1	T1	L2/L3	11.2
20	I1	T1	L2/L3	9.4
21	I1	T1	L2/L3	11.4
22	I1	T1	L2/L3	11.3
23	I1	T1	L2/L3	6.2
24	I1	T1	L2/L3	8.3
25	I1	T1	L2/L3	8.1
26	I1	T1	L2/L3	9.9
27	I1	T1	L2/L3	8.9
28	I1	T1	L2/L3	5.4
29	I1	T1	L2/L3	11.7
30	I1	T1	L2/L3	7.4
31	I1	T1	L2/L3	9.6
32	I1	T1	L2/L3	9.2
33	I1	T1	L2/L3	7.3
34	I1	T1	L2/L3	9.7
35	I1	T1	L2/L3	7.9
36	I1	T1	L2/L3	13.1
37	I1	T1	L2/L3	9.8
38	I1	T1	L2/L3	7.6
39	I1	T1	L2/L3	10.5
40	I1	T1	L2/L3	7.7
41	I1	T1	L2/L3	7.5
42	I1	T1	L2/L3	11.1
43	I1	T1	L2/L3	6.1
44	I1	T1	L2/L3	9
45	I1	T1	L2/L3	6.3
46	I1	T1	L2/L3	7.6
47	I1	T1	L2/L3	10
48	I1	T1	L2/L3	6.6
49	I1	T1	L2/L3	7.5
50	I1	T1	L2/L3	8.3
1	I1	T2	L2/L3	8.2
2	I1	T2	L2/L3	4.85
3	I1	T2	L2/L3	4.5
4	I1	T2	L2/L3	6.03
5	I1	T2	L2/L3	7.25
6	I1	T2	L2/L3	7.5
7	I1	T2	L2/L3	9.2
8	I1	T2	L2/L3	4.6
9	I1	T2	L2/L3	6.8
10	I1	T2	L2/L3	6.3
11	I1	T2	L2/L3	7.2
12	I1	T2	L2/L3	8.1
13	I1	T2	L2/L3	7.5
14	I1	T2	L2/L3	8.6
15	I1	T2	L2/L3	6.9
16	I1	T2	L2/L3	7.8
17	I1	T2	L2/L3	7.2
18	I1	T2	L2/L3	8.3
19	I1	T2	L2/L3	9.2
20	I1	T2	L2/L3	4.66
21	I1	T2	L2/L3	8.26
22	I1	T2	L2/L3	8.4
23	I1	T2	L2/L3	5.13
24	I1	T2	L2/L3	9.07
25	I1	T2	L2/L3	4.2
26	I1	T2	L2/L3	7.66
27	I1	T2	L2/L3	8.7
28	I1	T2	L2/L3	3.3
29	I1	T2	L2/L3	10.5
30	I1	T2	L2/L3	3.5
31	I1	T2	L2/L3	8.25
32	I1	T2	L2/L3	7.7
33	I1	T2	L2/L3	6.6
34	I1	T2	L2/L3	10.1
35	I1	T2	L2/L3	5.67
36	I1	T2	L2/L3	10.4
37	I1	T2	L2/L3	7.35
38	I1	T2	L2/L3	5.7
39	I1	T2	L2/L3	9.4
40	I1	T2	L2/L3	12.33
41	I1	T2	L2/L3	8.07
42	I1	T2	L2/L3	11.3
43	I1	T2	L2/L3	6.86
44	I1	T2	L2/L3	10.1
45	I1	T2	L2/L3	6.27
46	I1	T2	L2/L3	7.54
47	I1	T2	L2/L3	7.9
48	I1	T2	L2/L3	5.17
49	I1	T2	L2/L3	9.57
50	I1	T2	L2/L3	7.9
1	I2	T1	L3/L4	11.8
2	I2	T1	L3/L4	6.2
3	I2	T1	L3/L4	12.4
4	I2	T1	L3/L4	7.9
5	I2	T1	L3/L4	10
6	I2	T1	L3/L4	13.2
7	I2	T1	L3/L4	4.1
8	I2	T1	L3/L4	7.8
9	I2	T1	L3/L4	7.3
10	I2	T1	L3/L4	8.8
11	I2	T1	L3/L4	8.3
12	I2	T1	L3/L4	9.1
13	I2	T1	L3/L4	10.1
14	I2	T1	L3/L4	11.2
15	I2	T1	L3/L4	12.5
16	I2	T1	L3/L4	13.3
17	I2	T1	L3/L4	7.6
18	I2	T1	L3/L4	6.8
19	I2	T1	L3/L4	10.5
20	I2	T1	L3/L4	9.2
21	I2	T1	L3/L4	11.5
22	I2	T1	L3/L4	12.4
23	I2	T1	L3/L4	8.9
24	I2	T1	L3/L4	4.6
25	I2	T1	L3/L4	11.6
26	I2	T1	L3/L4	7.9
27	I2	T1	L3/L4	7.9
28	I2	T1	L3/L4	7.7
29	I2	T1	L3/L4	10.2
30	I2	T1	L3/L4	8.9
31	I2	T1	L3/L4	9.8
32	I2	T1	L3/L4	9.6
33	I2	T1	L3/L4	7.7
34	I2	T1	L3/L4	7.5
35	I2	T1	L3/L4	11.7
36	I2	T1	L3/L4	12.7
37	I2	T1	L3/L4	6.4
38	I2	T1	L3/L4	7.8
39	I2	T1	L3/L4	7.4
40	I2	T1	L3/L4	6.9
41	I2	T1	L3/L4	11.9
42	I2	T1	L3/L4	13.4
43	I2	T1	L3/L4	9.9
44	I2	T1	L3/L4	12.7
45	I2	T1	L3/L4	9.2
46	I2	T1	L3/L4	10.4
47	I2	T1	L3/L4	10
48	I2	T1	L3/L4	9.3
49	I2	T1	L3/L4	6.5
50	I2	T1	L3/L4	0.8
1	I2	T2	L3/L4	11.4
2	I2	T2	L3/L4	6.2
3	I2	T2	L3/L4	11.7
4	I2	T2	L3/L4	8.1
5	I2	T2	L3/L4	9.8
6	I2	T2	L3/L4	12.7
7	I2	T2	L3/L4	4.5
8	I2	T2	L3/L4	7.6
9	I2	T2	L3/L4	6.9
10	I2	T2	L3/L4	8.5
11	I2	T2	L3/L4	8.1
12	I2	T2	L3/L4	9
13	I2	T2	L3/L4	9.7
14	I2	T2	L3/L4	11.8
15	I2	T2	L3/L4	12.4
16	I2	T2	L3/L4	12.6
17	I2	T2	L3/L4	7.9
18	I2	T2	L3/L4	7.2
19	I2	T2	L3/L4	11.2
20	I2	T2	L3/L4	9.8
21	I2	T2	L3/L4	11.3
22	I2	T2	L3/L4	12.5
23	I2	T2	L3/L4	8.2
24	I2	T2	L3/L4	4.6
25	I2	T2	L3/L4	9.8
26	I2	T2	L3/L4	5.7
27	I2	T2	L3/L4	7.3
28	I2	T2	L3/L4	7.7
29	I2	T2	L3/L4	10.5
30	I2	T2	L3/L4	7.9
31	I2	T2	L3/L4	9
32	I2	T2	L3/L4	9.8
33	I2	T2	L3/L4	7.8
34	I2	T2	L3/L4	8.1
35	I2	T2	L3/L4	12
36	I2	T2	L3/L4	12.5
37	I2	T2	L3/L4	6.3
38	I2	T2	L3/L4	7.7
39	I2	T2	L3/L4	7.3
40	I2	T2	L3/L4	6.5
41	I2	T2	L3/L4	11.4
42	I2	T2	L3/L4	12.2
43	I2	T2	L3/L4	10.2
44	I2	T2	L3/L4	11.4
45	I2	T2	L3/L4	9.6
46	I2	T2	L3/L4	9.9
47	I2	T2	L3/L4	10.8
48	I2	T2	L3/L4	9.6
49	I2	T2	L3/L4	7
50	I2	T2	L3/L4	0.2
1	I1	T1	L3/L4	7
2	I1	T1	L3/L4	6.3
3	I1	T1	L3/L4	13.8
4	I1	T1	L3/L4	6.4
5	I1	T1	L3/L4	10.4
6	I1	T1	L3/L4	11
7	I1	T1	L3/L4	3.2
8	I1	T1	L3/L4	8.4
9	I1	T1	L3/L4	7.2
10	I1	T1	L3/L4	7.5
11	I1	T1	L3/L4	7.8
12	I1	T1	L3/L4	7.9
13	I1	T1	L3/L4	9.7
14	I1	T1	L3/L4	10.9
15	I1	T1	L3/L4	11.5
16	I1	T1	L3/L4	12.7
17	I1	T1	L3/L4	8.1
18	I1	T1	L3/L4	7.5
19	I1	T1	L3/L4	12.2
20	I1	T1	L3/L4	8.2
21	I1	T1	L3/L4	11
22	I1	T1	L3/L4	11.9
23	I1	T1	L3/L4	8.6
24	I1	T1	L3/L4	4.1
25	I1	T1	L3/L4	10.7
26	I1	T1	L3/L4	7.9
27	I1	T1	L3/L4	8.3
28	I1	T1	L3/L4	7.7
29	I1	T1	L3/L4	11.1
30	I1	T1	L3/L4	8.8
31	I1	T1	L3/L4	8.2
32	I1	T1	L3/L4	10
33	I1	T1	L3/L4	5.9
34	I1	T1	L3/L4	8.1
35	I1	T1	L3/L4	11.8
36	I1	T1	L3/L4	12.2
37	I1	T1	L3/L4	6.9
38	I1	T1	L3/L4	9
39	I1	T1	L3/L4	6
40	I1	T1	L3/L4	8.3
41	I1	T1	L3/L4	11.4
42	I1	T1	L3/L4	13.1
43	I1	T1	L3/L4	10.4
44	I1	T1	L3/L4	9.7
45	I1	T1	L3/L4	9.9
46	I1	T1	L3/L4	10.4
47	I1	T1	L3/L4	10.2
48	I1	T1	L3/L4	7.5
49	I1	T1	L3/L4	7.9
50	I1	T1	L3/L4	1.6
1	I1	T2	L3/L4	3.5
2	I1	T2	L3/L4	4.3
3	I1	T2	L3/L4	11.6
4	I1	T2	L3/L4	3.68
5	I1	T2	L3/L4	4.5
6	I1	T2	L3/L4	8.6
7	I1	T2	L3/L4	2.94
8	I1	T2	L3/L4	5.4
9	I1	T2	L3/L4	6
10	I1	T2	L3/L4	7.6
11	I1	T2	L3/L4	7.56
12	I1	T2	L3/L4	9.45
13	I1	T2	L3/L4	9.7
14	I1	T2	L3/L4	10.9
15	I1	T2	L3/L4	11.5
16	I1	T2	L3/L4	12.7
17	I1	T2	L3/L4	8.1
18	I1	T2	L3/L4	7.5
19	I1	T2	L3/L4	9.36
20	I1	T2	L3/L4	8.7
21	I1	T2	L3/L4	8.33
22	I1	T2	L3/L4	12.23
23	I1	T2	L3/L4	11.43
24	I1	T2	L3/L4	3.76
25	I1	T2	L3/L4	7.24
26	I1	T2	L3/L4	6.8
27	I1	T2	L3/L4	10.17
28	I1	T2	L3/L4	5.5
29	I1	T2	L3/L4	9.2
30	I1	T2	L3/L4	4.4
31	I1	T2	L3/L4	6.16
32	I1	T2	L3/L4	8.77
33	I1	T2	L3/L4	7.26
34	I1	T2	L3/L4	5.4
35	I1	T2	L3/L4	12.76
36	I1	T2	L3/L4	12.25
37	I1	T2	L3/L4	5.6
38	I1	T2	L3/L4	7.6
39	I1	T2	L3/L4	6.34
40	I1	T2	L3/L4	8.04
41	I1	T2	L3/L4	12.5
42	I1	T2	L3/L4	13.83
43	I1	T2	L3/L4	5.16
44	I1	T2	L3/L4	11.85
45	I1	T2	L3/L4	6.9
46	I1	T2	L3/L4	7
47	I1	T2	L3/L4	10.5
48	I1	T2	L3/L4	10.16
49	I1	T2	L3/L4	7.1
50	I1	T2	L3/L4	3.36
1	I2	T1	L4/L5	7.9
2	I2	T1	L4/L5	12.3
3	I2	T1	L4/L5	2
4	I2	T1	L4/L5	12.5
5	I2	T1	L4/L5	6.7
6	I2	T1	L4/L5	13.6
7	I2	T1	L4/L5	8.4
8	I2	T1	L4/L5	3
9	I2	T1	L4/L5	7.6
10	I2	T1	L4/L5	13.6
11	I2	T1	L4/L5	11.7
12	I2	T1	L4/L5	4.3
13	I2	T1	L4/L5	11.5
14	I2	T1	L4/L5	12.1
15	I2	T1	L4/L5	13.2
16	I2	T1	L4/L5	16.8
17	I2	T1	L4/L5	5.5
18	I2	T1	L4/L5	8
19	I2	T1	L4/L5	12.8
20	I2	T1	L4/L5	6.5
21	I2	T1	L4/L5	12.1
22	I2	T1	L4/L5	13.5
23	I2	T1	L4/L5	8.8
24	I2	T1	L4/L5	1.3
25	I2	T1	L4/L5	10.3
26	I2	T1	L4/L5	12.7
27	I2	T1	L4/L5	12.1
28	I2	T1	L4/L5	11.5
29	I2	T1	L4/L5	13.4
30	I2	T1	L4/L5	10.3
31	I2	T1	L4/L5	7.8
32	I2	T1	L4/L5	18.7
33	I2	T1	L4/L5	13
34	I2	T1	L4/L5	1.3
35	I2	T1	L4/L5	13.9
36	I2	T1	L4/L5	9.9
37	I2	T1	L4/L5	13.7
38	I2	T1	L4/L5	5.4
39	I2	T1	L4/L5	5.7
40	I2	T1	L4/L5	0.1
41	I2	T1	L4/L5	7.8
42	I2	T1	L4/L5	12.4
43	I2	T1	L4/L5	9.9
44	I2	T1	L4/L5	13.1
45	I2	T1	L4/L5	10.9
46	I2	T1	L4/L5	10.2
47	I2	T1	L4/L5	5.4
48	I2	T1	L4/L5	11.3
49	I2	T1	L4/L5	9.9
50	I2	T1	L4/L5	11.2
1	I2	T2	L4/L5	7.5
2	I2	T2	L4/L5	12.7
3	I2	T2	L4/L5	1.6
4	I2	T2	L4/L5	12.3
5	I2	T2	L4/L5	6.6
6	I2	T2	L4/L5	13
7	I2	T2	L4/L5	8.5
8	I2	T2	L4/L5	2.5
9	I2	T2	L4/L5	7.3
10	I2	T2	L4/L5	13.6
11	I2	T2	L4/L5	11.3
12	I2	T2	L4/L5	4.2
13	I2	T2	L4/L5	9.5
14	I2	T2	L4/L5	11.8
15	I2	T2	L4/L5	12.2
16	I2	T2	L4/L5	16
17	I2	T2	L4/L5	4.9
18	I2	T2	L4/L5	7.1
19	I2	T2	L4/L5	11.8
20	I2	T2	L4/L5	6.3
21	I2	T2	L4/L5	12.5
22	I2	T2	L4/L5	14.2
23	I2	T2	L4/L5	8.5
24	I2	T2	L4/L5	0.8
25	I2	T2	L4/L5	7.8
26	I2	T2	L4/L5	11.5
27	I2	T2	L4/L5	10.4
28	I2	T2	L4/L5	12
29	I2	T2	L4/L5	13
30	I2	T2	L4/L5	9.8
31	I2	T2	L4/L5	8
32	I2	T2	L4/L5	19
33	I2	T2	L4/L5	13.3
34	I2	T2	L4/L5	0.8
35	I2	T2	L4/L5	13.9
36	I2	T2	L4/L5	8.8
37	I2	T2	L4/L5	13.7
38	I2	T2	L4/L5	5.5
39	I2	T2	L4/L5	5.4
40	I2	T2	L4/L5	2.8
41	I2	T2	L4/L5	7.5
42	I2	T2	L4/L5	12.2
43	I2	T2	L4/L5	10.5
44	I2	T2	L4/L5	12.2
45	I2	T2	L4/L5	10.4
46	I2	T2	L4/L5	10.6
47	I2	T2	L4/L5	5.9
48	I2	T2	L4/L5	11.5
49	I2	T2	L4/L5	10.6
50	I2	T2	L4/L5	11.3
1	I1	T1	L4/L5	6
2	I1	T1	L4/L5	12.3
3	I1	T1	L4/L5	1.7
4	I1	T1	L4/L5	12.5
5	I1	T1	L4/L5	5.5
6	I1	T1	L4/L5	12.4
7	I1	T1	L4/L5	7.5
8	I1	T1	L4/L5	1.6
9	I1	T1	L4/L5	6.3
10	I1	T1	L4/L5	13.7
11	I1	T1	L4/L5	11.9
12	I1	T1	L4/L5	3.8
13	I1	T1	L4/L5	9.4
14	I1	T1	L4/L5	12.2
15	I1	T1	L4/L5	13
16	I1	T1	L4/L5	15.5
17	I1	T1	L4/L5	4.4
18	I1	T1	L4/L5	6.9
19	I1	T1	L4/L5	12.5
20	I1	T1	L4/L5	7.3
21	I1	T1	L4/L5	12.3
22	I1	T1	L4/L5	13
23	I1	T1	L4/L5	7.4
24	I1	T1	L4/L5	1.2
25	I1	T1	L4/L5	10.4
26	I1	T1	L4/L5	12.7
27	I1	T1	L4/L5	11.2
28	I1	T1	L4/L5	10.4
29	I1	T1	L4/L5	13.4
30	I1	T1	L4/L5	11.3
31	I1	T1	L4/L5	8.2
32	I1	T1	L4/L5	19.9
33	I1	T1	L4/L5	10.1
34	I1	T1	L4/L5	2.8
35	I1	T1	L4/L5	16.5
36	I1	T1	L4/L5	9.9
37	I1	T1	L4/L5	13
38	I1	T1	L4/L5	5.8
39	I1	T1	L4/L5	4.1
40	I1	T1	L4/L5	4
41	I1	T1	L4/L5	8.8
42	I1	T1	L4/L5	14.3
43	I1	T1	L4/L5	9.7
44	I1	T1	L4/L5	11.9
45	I1	T1	L4/L5	9.8
46	I1	T1	L4/L5	11.8
47	I1	T1	L4/L5	5.5
48	I1	T1	L4/L5	13.9
49	I1	T1	L4/L5	10.9
50	I1	T1	L4/L5	12
1	I1	T2	L4/L5	3.96
2	I1	T2	L4/L5	8.95
3	I1	T2	L4/L5	0.93
4	I1	T2	L4/L5	8.2
5	I1	T2	L4/L5	6.14
6	I1	T2	L4/L5	14.5
7	I1	T2	L4/L5	6.54
8	I1	T2	L4/L5	3.9
9	I1	T2	L4/L5	7.5
10	I1	T2	L4/L5	14.5
11	I1	T2	L4/L5	12.5
12	I1	T2	L4/L5	4.84
13	I1	T2	L4/L5	9.4
14	I1	T2	L4/L5	12.2
15	I1	T2	L4/L5	13
16	I1	T2	L4/L5	15.5
17	I1	T2	L4/L5	4.4
18	I1	T2	L4/L5	6.9
19	I1	T2	L4/L5	13.13
20	I1	T2	L4/L5	8.74
21	I1	T2	L4/L5	12.1
22	I1	T2	L4/L5	14.43
23	I1	T2	L4/L5	9.1
24	I1	T2	L4/L5	1.02
25	I1	T2	L4/L5	7.94
26	I1	T2	L4/L5	10.8
27	I1	T2	L4/L5	10.8
28	I1	T2	L4/L5	5.6
29	I1	T2	L4/L5	12.7
30	I1	T2	L4/L5	6.84
31	I1	T2	L4/L5	6.47
32	I1	T2	L4/L5	16.75
33	I1	T2	L4/L5	14.73
34	I1	T2	L4/L5	8.74
35	I1	T2	L4/L5	13.7
36	I1	T2	L4/L5	9.6
37	I1	T2	L4/L5	12.35
38	I1	T2	L4/L5	6.4
39	I1	T2	L4/L5	7.06
40	I1	T2	L4/L5	4.97
41	I1	T2	L4/L5	10.76
42	I1	T2	L4/L5	13.97
43	I1	T2	L4/L5	11.3
44	I1	T2	L4/L5	10.46
45	I1	T2	L4/L5	12
46	I1	T2	L4/L5	10.95
47	I1	T2	L4/L5	7.5
48	I1	T2	L4/L5	13
49	I1	T2	L4/L5	9.9
50	I1	T2	L4/L5	10.1
1	I2	T1	L5/S1	16.5
2	I2	T1	L5/S1	14.6
3	I2	T1	L5/S1	16.5
4	I2	T1	L5/S1	22.6
5	I2	T1	L5/S1	5.9
6	I2	T1	L5/S1	7.1
7	I2	T1	L5/S1	7.8
8	I2	T1	L5/S1	6.1
9	I2	T1	L5/S1	8.1
10	I2	T1	L5/S1	21.1
11	I2	T1	L5/S1	14.4
12	I2	T1	L5/S1	12.9
13	I2	T1	L5/S1	11.7
14	I2	T1	L5/S1	20.5
15	I2	T1	L5/S1	13
16	I2	T1	L5/S1	10
17	I2	T1	L5/S1	12.4
18	I2	T1	L5/S1	10.4
19	I2	T1	L5/S1	23.1
20	I2	T1	L5/S1	11.2
21	I2	T1	L5/S1	2.3
22	I2	T1	L5/S1	16.3
23	I2	T1	L5/S1	6.9
24	I2	T1	L5/S1	18.4
25	I2	T1	L5/S1	19.5
26	I2	T1	L5/S1	19.6
27	I2	T1	L5/S1	18.6
28	I2	T1	L5/S1	13.1
29	I2	T1	L5/S1	14.7
30	I2	T1	L5/S1	11.4
31	I2	T1	L5/S1	8.8
32	I2	T1	L5/S1	6.2
33	I2	T1	L5/S1	5.8
34	I2	T1	L5/S1	6.3
35	I2	T1	L5/S1	9.9
36	I2	T1	L5/S1	14.6
37	I2	T1	L5/S1	13.9
38	I2	T1	L5/S1	8.6
39	I2	T1	L5/S1	14.5
40	I2	T1	L5/S1	0.6
41	I2	T1	L5/S1	10.7
42	I2	T1	L5/S1	5.8
43	I2	T1	L5/S1	8.8
44	I2	T1	L5/S1	15.5
45	I2	T1	L5/S1	14.2
46	I2	T1	L5/S1	4.9
47	I2	T1	L5/S1	9.8
48	I2	T1	L5/S1	11.1
49	I2	T1	L5/S1	12.7
50	I2	T1	L5/S1	13.3
1	I2	T2	L5/S1	20.7
2	I2	T2	L5/S1	14.4
3	I2	T2	L5/S1	16.4
4	I2	T2	L5/S1	22.3
5	I2	T2	L5/S1	7.5
6	I2	T2	L5/S1	5.8
7	I2	T2	L5/S1	7.8
8	I2	T2	L5/S1	6.3
9	I2	T2	L5/S1	7.1
10	I2	T2	L5/S1	19.8
11	I2	T2	L5/S1	14.2
12	I2	T2	L5/S1	13
13	I2	T2	L5/S1	12
14	I2	T2	L5/S1	20.3
15	I2	T2	L5/S1	13.5
16	I2	T2	L5/S1	14.7
17	I2	T2	L5/S1	12.9
18	I2	T2	L5/S1	10.1
19	I2	T2	L5/S1	20.6
20	I2	T2	L5/S1	11.6
21	I2	T2	L5/S1	3.1
22	I2	T2	L5/S1	15.5
23	I2	T2	L5/S1	7.4
24	I2	T2	L5/S1	18.4
25	I2	T2	L5/S1	19.2
26	I2	T2	L5/S1	17.5
27	I2	T2	L5/S1	20.2
28	I2	T2	L5/S1	12.5
29	I2	T2	L5/S1	14.6
30	I2	T2	L5/S1	11.7
31	I2	T2	L5/S1	7.7
32	I2	T2	L5/S1	5.5
33	I2	T2	L5/S1	5.8
34	I2	T2	L5/S1	6.3
35	I2	T2	L5/S1	9.9
36	I2	T2	L5/S1	14.5
37	I2	T2	L5/S1	14.8
38	I2	T2	L5/S1	9.5
39	I2	T2	L5/S1	12.3
40	I2	T2	L5/S1	1
41	I2	T2	L5/S1	10.1
42	I2	T2	L5/S1	6.3
43	I2	T2	L5/S1	9
44	I2	T2	L5/S1	15
45	I2	T2	L5/S1	14.7
46	I2	T2	L5/S1	5.6
47	I2	T2	L5/S1	8.7
48	I2	T2	L5/S1	10.7
49	I2	T2	L5/S1	12
50	I2	T2	L5/S1	14.2
1	I1	T1	L5/S1	15.9
2	I1	T1	L5/S1	14
3	I1	T1	L5/S1	17.4
4	I1	T1	L5/S1	20.3
5	I1	T1	L5/S1	7
6	I1	T1	L5/S1	6.6
7	I1	T1	L5/S1	6.5
8	I1	T1	L5/S1	6.1
9	I1	T1	L5/S1	4.4
10	I1	T1	L5/S1	19.4
11	I1	T1	L5/S1	13.1
12	I1	T1	L5/S1	13.5
13	I1	T1	L5/S1	13.6
14	I1	T1	L5/S1	20.6
15	I1	T1	L5/S1	12
16	I1	T1	L5/S1	11.7
17	I1	T1	L5/S1	11.8
18	I1	T1	L5/S1	10.7
19	I1	T1	L5/S1	19
20	I1	T1	L5/S1	10.1
21	I1	T1	L5/S1	3.9
22	I1	T1	L5/S1	13.2
23	I1	T1	L5/S1	7.1
24	I1	T1	L5/S1	18.2
25	I1	T1	L5/S1	19.8
26	I1	T1	L5/S1	18.5
27	I1	T1	L5/S1	18.9
28	I1	T1	L5/S1	13.2
29	I1	T1	L5/S1	14.9
30	I1	T1	L5/S1	11.3
31	I1	T1	L5/S1	9.4
32	I1	T1	L5/S1	4.9
33	I1	T1	L5/S1	4.4
34	I1	T1	L5/S1	6.6
35	I1	T1	L5/S1	10.5
36	I1	T1	L5/S1	14.4
37	I1	T1	L5/S1	12.8
38	I1	T1	L5/S1	10.6
39	I1	T1	L5/S1	15.7
40	I1	T1	L5/S1	2.1
41	I1	T1	L5/S1	10
42	I1	T1	L5/S1	6.5
43	I1	T1	L5/S1	6.8
44	I1	T1	L5/S1	14.2
45	I1	T1	L5/S1	15.1
46	I1	T1	L5/S1	6.6
47	I1	T1	L5/S1	8.4
48	I1	T1	L5/S1	9.7
49	I1	T1	L5/S1	12.2
50	I1	T1	L5/S1	14
1	I1	T2	L5/S1	12.3
2	I1	T2	L5/S1	10.26
3	I1	T2	L5/S1	23.25
4	I1	T2	L5/S1	22.8
5	I1	T2	L5/S1	4.1
6	I1	T2	L5/S1	4.5
7	I1	T2	L5/S1	5.57
8	I1	T2	L5/S1	3.95
9	I1	T2	L5/S1	11.35
10	I1	T2	L5/S1	17.85
11	I1	T2	L5/S1	16.84
12	I1	T2	L5/S1	7.6
13	I1	T2	L5/S1	13.6
14	I1	T2	L5/S1	20.6
15	I1	T2	L5/S1	12
16	I1	T2	L5/S1	11.7
17	I1	T2	L5/S1	11.8
18	I1	T2	L5/S1	10.7
19	I1	T2	L5/S1	21.45
20	I1	T2	L5/S1	11.35
21	I1	T2	L5/S1	6.44
22	I1	T2	L5/S1	14.16
23	I1	T2	L5/S1	8.66
24	I1	T2	L5/S1	19.35
25	I1	T2	L5/S1	20.75
26	I1	T2	L5/S1	17.1
27	I1	T2	L5/S1	21.9
28	I1	T2	L5/S1	17.44
29	I1	T2	L5/S1	14.5
30	I1	T2	L5/S1	12.54
31	I1	T2	L5/S1	10
32	I1	T2	L5/S1	5.5
33	I1	T2	L5/S1	5.63
34	I1	T2	L5/S1	7.6
35	I1	T2	L5/S1	14.8
36	I1	T2	L5/S1	15.9
37	I1	T2	L5/S1	17.6
38	I1	T2	L5/S1	9.85
39	I1	T2	L5/S1	6.53
40	I1	T2	L5/S1	1.45
41	I1	T2	L5/S1	9.74
42	I1	T2	L5/S1	3.54
43	I1	T2	L5/S1	9
44	I1	T2	L5/S1	19.33
45	I1	T2	L5/S1	14
46	I1	T2	L5/S1	4.84
47	I1	T2	L5/S1	10.16
48	I1	T2	L5/S1	13.84
49	I1	T2	L5/S1	15.35
50	I1	T2	L5/S1	19.63
1	I2	T1	LL	45.4
2	I2	T1	LL	38.4
3	I2	T1	LL	49.5
4	I2	T1	LL	37.1
5	I2	T1	LL	40.8
6	I2	T1	LL	53.3
7	I2	T1	LL	33.7
8	I2	T1	LL	44.8
9	I2	T1	LL	49.9
10	I2	T1	LL	59.2
11	I2	T1	LL	66.4
12	I2	T1	LL	58.5
13	I2	T1	LL	58.8
14	I2	T1	LL	46.2
15	I2	T1	LL	43
16	I2	T1	LL	62.1
17	I2	T1	LL	48.4
18	I2	T1	LL	66
19	I2	T1	LL	55.2
20	I2	T1	LL	52.5
21	I2	T1	LL	36.7
22	I2	T1	LL	63.9
23	I2	T1	LL	58.6
24	I2	T1	LL	53.5
25	I2	T1	LL	55.5
26	I2	T1	LL	62.5
27	I2	T1	LL	51
28	I2	T1	LL	41.4
29	I2	T1	LL	63.8
30	I2	T1	LL	14.8
31	I2	T1	LL	38.9
32	I2	T1	LL	58.1
33	I2	T1	LL	63.9
34	I2	T1	LL	65.9
35	I2	T1	LL	78.4
36	I2	T1	LL	60.5
37	I2	T1	LL	63.9
38	I2	T1	LL	42.5
39	I2	T1	LL	56
40	I2	T1	LL	57.4
41	I2	T1	LL	57.8
42	I2	T1	LL	45.3
43	I2	T1	LL	53.8
44	I2	T1	LL	42.7
45	I2	T1	LL	44.3
46	I2	T1	LL	38.4
47	I2	T1	LL	54.8
48	I2	T1	LL	48.6
49	I2	T1	LL	66.3
50	I2	T1	LL	48.1
1	I2	T2	LL	48.8
2	I2	T2	LL	38.8
3	I2	T2	LL	49.9
4	I2	T2	LL	37
5	I2	T2	LL	42.9
6	I2	T2	LL	54
7	I2	T2	LL	33.7
8	I2	T2	LL	44.6
9	I2	T2	LL	50.3
10	I2	T2	LL	59.2
11	I2	T2	LL	66.3
12	I2	T2	LL	58
13	I2	T2	LL	58.8
14	I2	T2	LL	45.2
15	I2	T2	LL	43.7
16	I2	T2	LL	66
17	I2	T2	LL	48
18	I2	T2	LL	66.1
19	I2	T2	LL	52.4
20	I2	T2	LL	51.2
21	I2	T2	LL	36.5
22	I2	T2	LL	64.1
23	I2	T2	LL	58.6
24	I2	T2	LL	53.4
25	I2	T2	LL	56.8
26	I2	T2	LL	61
27	I2	T2	LL	51
28	I2	T2	LL	40.4
29	I2	T2	LL	63.7
30	I2	T2	LL	14.9
31	I2	T2	LL	38.2
32	I2	T2	LL	56.9
33	I2	T2	LL	63.3
34	I2	T2	LL	65.4
35	I2	T2	LL	78.8
36	I2	T2	LL	61.4
37	I2	T2	LL	63.4
38	I2	T2	LL	41.3
39	I2	T2	LL	53.8
40	I2	T2	LL	56.6
41	I2	T2	LL	57.6
42	I2	T2	LL	13.9
43	I2	T2	LL	53
44	I2	T2	LL	40.5
45	I2	T2	LL	45
46	I2	T2	LL	38.6
47	I2	T2	LL	54.1
48	I2	T2	LL	48.6
49	I2	T2	LL	66
50	I2	T2	LL	51.5
1	I1	T1	LL	44.5
2	I1	T1	LL	38.1
3	I1	T1	LL	49.5
4	I1	T1	LL	38.1
5	I1	T1	LL	42.8
6	I1	T1	LL	53.8
7	I1	T1	LL	35.1
8	I1	T1	LL	45.3
9	I1	T1	LL	49.1
10	I1	T1	LL	59.3
11	I1	T1	LL	65.7
12	I1	T1	LL	58.8
13	I1	T1	LL	60.3
14	I1	T1	LL	45.5
15	I1	T1	LL	42.6
16	I1	T1	LL	64.5
17	I1	T1	LL	50.3
18	I1	T1	LL	66.8
19	I1	T1	LL	52.1
20	I1	T1	LL	51.4
21	I1	T1	LL	35.7
22	I1	T1	LL	61.3
23	I1	T1	LL	58.6
24	I1	T1	LL	53.4
25	I1	T1	LL	56.6
26	I1	T1	LL	62.2
27	I1	T1	LL	49.8
28	I1	T1	LL	39.5
29	I1	T1	LL	63.5
30	I1	T1	LL	14.8
31	I1	T1	LL	39.9
32	I1	T1	LL	58.7
33	I1	T1	LL	63.2
34	I1	T1	LL	66.1
35	I1	T1	LL	77.5
36	I1	T1	LL	62
37	I1	T1	LL	63
38	I1	T1	LL	43.3
39	I1	T1	LL	57.3
40	I1	T1	LL	59.1
41	I1	T1	LL	57.9
42	I1	T1	LL	46.5
43	I1	T1	LL	52.4
44	I1	T1	LL	40.9
45	I1	T1	LL	45.8
46	I1	T1	LL	41.8
47	I1	T1	LL	54.6
48	I1	T1	LL	48.5
49	I1	T1	LL	65.5
50	I1	T1	LL	50.5
1	I1	T2	LL	43.5
2	I1	T2	LL	35.8
3	I1	T2	LL	56.6
4	I1	T2	LL	41.82
5	I1	T2	LL	44.1
6	I1	T2	LL	57.6
7	I1	T2	LL	42.7
8	I1	T2	LL	41.88
9	I1	T2	LL	49.94
10	I1	T2	LL	55
11	I1	T2	LL	61
12	I1	T2	LL	56.57
13	I1	T2	LL	60.3
14	I1	T2	LL	45.5
15	I1	T2	LL	42.6
16	I1	T2	LL	64.5
17	I1	T2	LL	50.3
18	I1	T2	LL	66.8
19	I1	T2	LL	55.83
20	I1	T2	LL	55.4
21	I1	T2	LL	40.4
22	I1	T2	LL	59.45
23	I1	T2	LL	61
24	I1	T2	LL	53.1
25	I1	T2	LL	57.36
26	I1	T2	LL	58.4
27	I1	T2	LL	55.4
28	I1	T2	LL	42.5
29	I1	T2	LL	63.9
30	I1	T2	LL	22.23
31	I1	T2	LL	43.65
32	I1	T2	LL	59.9
33	I1	T2	LL	62.55
34	I1	T2	LL	67.96
35	I1	T2	LL	78.96
36	I1	T2	LL	59.8
37	I1	T2	LL	65.94
38	I1	T2	LL	43.3
39	I1	T2	LL	50.17
40	I1	T2	LL	59.33
41	I1	T2	LL	61.17
42	I1	T2	LL	42.87
43	I1	T2	LL	53.55
44	I1	T2	LL	47.07
45	I1	T2	LL	45
46	I1	T2	LL	42.46
47	I1	T2	LL	54.66
48	I1	T2	LL	50.54
49	I1	T2	LL	65.47
50	I1	T2	LL	55.3
