# Supplementary material for: New method to apply the lumbar lordosis of standing radiographs to supine CT-based virtual 3D lumbar spine models
Source: Sci Rep. 2022 Nov 27;12:20382. doi: 10.1038/s41598-022-24570-2 (PMC9701766; doi:10.1038/s41598-022-24570-2)
Supplement: Supplementary file 2 — Supplementary Information 2. [file 41598_2022_24570_MOESM2_ESM.xlsx]

## Sheet: I1T1_vs_I1T2
I1 Intrarater (I1T1 vs I1T2) Hausdorff distances							abbreviation	meaning		references
patient_ID	segment	RMS	max	mean	min		RMS	root mean square		1	Cignoni P, Callieri M, Corsini M, et al (2008) MeshLab: An open-source mesh processing tool. The Eurographics Association
21	L1/L2	0.144732	0.495163	0.115	1.36652e-05		I1, I2	investigator 1 and 2		2	Cignoni P, Rocchini C, Scopigno R (1998) Metro: Measuring Error on Simplified Surfaces. Comput Graph Forum 17:167–174. https://doi.org/10.1111/1467-8659.00236
21	L2/L3	0.217665	0.66399	0.17389	2.79645e-06		T1, T2	time point 1 and 2
21	L3/L4	0.17955	0.539781	0.146469	8.63584e-06		L1-5	lumbar level 1-5
21	L4/L5	0.0960124	0.206283	0.0813334	2.11567e-05		S1	first sacral segment
21	L5/S1	0.404282	1.11138	0.321244	7.30396e-06		LL	lumbar lordosis
21	LL	0.360305	0.927044	0.305573	1.87328e-05		Hausdorff distances	distances as measured by Meshlab's (1) Metro algorithm (2)
1	L1/L2	1.44856	3.74075	1.21676	0.000116526
1	L2/L3	1.1606	2.63102	0.98801	0.000168774
1	L3/L4	1.40347	2.60483	1.24355	6.06541e-05
1	L4/L5	0.843633	2.06151	0.727973	0.000139366
1	L5/S1	0.88657	2.56512	0.725181	7.38428e-05
1	LL	1.00577	2.65927	0.852231	2.0154e-05
2	L1/L2	0.206983	0.825962	0.161982	2.31123e-05
2	L2/L3	0.1294	0.410739	0.109858	2.40268e-06
2	L3/L4	0.409084	0.69842	0.35807	3.25865e-05
2	L4/L5	0.231211	0.716171	0.191858	6.69656e-06
2	L5/S1	0.246163	0.489898	0.212469	3.7394e-05
2	LL	1.62682	3.5038	1.45376	7.84561e-05
3	L1/L2	0.566403	1.52994	0.478503	2.83572e-05
3	L2/L3	0.442744	1.56916	0.353249	3.97879e-06
3	L3/L4	0.478294	1.14392	0.397263	2.64023e-05
3	L4/L5	1.18369	3.16205	0.968032	0.000154839
3	L5/S1	0.446837	0.959695	0.388762	2.9854e-05
3	LL	1.49613	4.18805	1.24541	9.11863e-05
4	L1/L2	0.250807	0.778213	0.20496	3.2689e-06
4	L2/L3	0.321196	1.16573	0.25731	3.92268e-06
4	L3/L4	0.123902	0.279345	0.110301	3.76923e-06
4	L4/L5	0.198864	0.610229	0.1577	4.70732e-07
4	L5/S1	1.38064	3.09729	1.16508	3.85487e-05
4	LL	0.423098	1.38024	0.350367	7.75939e-06
5	L1/L2	0.723494	1.61632	0.62753	0.00011166
5	L2/L3	1.08968	3.45662	0.840842	1.20504e-06
5	L3/L4	0.393251	0.871132	0.336159	3.6317e-05
5	L4/L5	0.798232	2.06852	0.657058	1.12254e-05
5	L5/S1	0.543668	1.50696	0.441178	2.50066e-05
5	LL	0.577823	1.17242	0.504688	2.1375e-05
6	L1/L2	0.632482	1.21339	0.55354	4.83459e-05
6	L2/L3	0.886914	2.57435	0.746979	2.95811e-05
6	L3/L4	0.299871	0.806745	0.249628	1.76377e-06
6	L4/L5	0.300668	1.21714	0.237646	1.57573e-05
6	L5/S1	0.236287	0.771021	0.187381	7.68292e-06
6	LL	0.991741	3.38088	0.805624	3.3568e-06
7	L1/L2	0.201981	0.474464	0.170955	5.63154e-05
7	L2/L3	0.253167	0.731301	0.214112	1.47917e-05
7	L3/L4	0.52896	1.05847	0.455255	1.39265e-05
7	L4/L5	0.14714	0.41322	0.123799	8.28192e-06
7	L5/S1	0.704414	1.82376	0.589944	7.73589e-05
7	LL	1.10025	2.53918	0.961668	4.65824e-06
8	L1/L2	0.858362	2.49436	0.726571	2.91714e-05
8	L2/L3	1.06582	4.63979	0.821173	1.60752e-05
8	L3/L4	0.863763	2.82925	0.656988	2.90062e-05
8	L4/L5	0.473876	1.24574	0.399707	1.08798e-05
8	L5/S1	0.824962	2.5537	0.688182	0.000184992
8	LL	0.858804	2.76548	0.685263	2.64991e-06
9	L1/L2	0.349758	1.06837	0.286904	9.50401e-06
9	L2/L3	0.470305	1.71565	0.376006	1.77944e-05
9	L3/L4	0.458728	1.36378	0.341764	9.74485e-06
9	L4/L5	0.884669	2.46931	0.700194	9.04657e-06
9	L5/S1	0.50346	1.60235	0.385729	2.33701e-05
9	LL	0.700048	1.75078	0.596584	4.03058e-06
10	L1/L2	0.482567	1.62477	0.398158	6.38656e-05
10	L2/L3	0.37805	1.11196	0.312062	9.79102e-06
10	L3/L4	0.140347	0.452324	0.108741	3.54812e-06
10	L4/L5	0.328655	0.814894	0.281294	6.09367e-05
10	L5/S1	0.515635	1.57022	0.402307	5.8766e-05
10	LL	0.793077	2.38212	0.631649	7.4665e-06
11	L1/L2	0.362238	1.09032	0.292362	2.08475e-05
11	L2/L3	0.0788355	0.22112	0.0681052	1.74886e-05
11	L3/L4	0.234227	0.711116	0.190599	2.0585e-06
11	L4/L5	0.139806	0.322687	0.118372	6.59793e-06
11	L5/S1	0.278335	1.00799	0.21894	2.34053e-05
11	LL	0.576599	2.13044	0.443342	7.65522e-06
12	L1/L2	0.594444	1.98651	0.490465	3.0042e-07
12	L2/L3	0.639668	1.6187	0.543694	8.50484e-05
12	L3/L4	0.901813	2.57187	0.728624	6.64088e-05
12	L4/L5	0.410796	0.967795	0.357768	5.96428e-05
12	L5/S1	0.533777	1.82457	0.43473	4.59441e-06
12	LL	0.249038	0.865214	0.197191	2.50826e-06
13	L1/L2	0.301253	1.06186	0.248031	1.88054e-05
13	L2/L3	0.427721	1.00741	0.359718	3.07787e-06
13	L3/L4	0.366271	1.10376	0.3038	1.71473e-05
13	L4/L5	0.539402	1.1196	0.479013	3.2132e-06
13	L5/S1	0.201775	0.693401	0.158323	8.84937e-06
13	LL	0.63204	1.83376	0.515257	1.05492e-05
14	L1/L2	0.17934	0.438205	0.153873	3.56684e-06
14	L2/L3	0.0985747	0.350715	0.0773584	4.7483e-06
14	L3/L4	0.156668	0.454621	0.133608	1.3363e-05
14	L4/L5	0.164963	0.624724	0.125736	1.67187e-05
14	L5/S1	0.457456	1.08289	0.382843	2.83301e-05
14	LL	0.429945	1.28391	0.355377	2.10648e-06
15	L1/L2	0.188707	0.563427	0.151962	1.39186e-07
15	L2/L3	0.19484	0.517037	0.164821	8.05176e-06
15	L3/L4	0.139497	0.405319	0.109881	7.07558e-06
15	L4/L5	0.184501	0.587936	0.149527	3.9967e-06
15	L5/S1	0.358704	0.821617	0.306129	1.72006e-05
15	LL	0.27175	0.805927	0.226628	7.55987e-06
16	L1/L2	0.308652	1.16565	0.255325	1.23875e-05
16	L2/L3	0.451293	1.96306	0.350134	3.25492e-05
16	L3/L4	0.282105	0.909766	0.226566	2.58026e-06
16	L4/L5	0.343229	0.868776	0.284208	4.92734e-06
16	L5/S1	0.156673	0.479189	0.12989	1.48323e-06
16	LL	0.543158	1	0.472438	1.25427e-05
17	L1/L2	0.276751	0.857412	0.218367	1.74249e-05
17	L2/L3	0.166615	0.42358	0.137322	1.18841e-06
17	L3/L4	0.0610836	0.176563	0.0473653	5.50344e-07
17	L4/L5	0.0843802	0.322172	0.0701132	1.99572e-06
17	L5/S1	0.137266	0.491757	0.111238	1.56695e-06
17	LL	0.361183	0.956086	0.296035	1.88936e-07
18	L1/L2	0.39004	0.924229	0.339036	1.99847e-05
18	L2/L3	0.324255	0.632362	0.281474	8.42989e-06
18	L3/L4	0.361458	0.901192	0.301003	2.71695e-05
18	L4/L5	0.268768	0.682405	0.226357	1.98871e-05
18	L5/S1	1.15254	3.51731	0.932234	1.92008e-05
18	LL	0.506058	1.38633	0.43023	1.0751e-06
19	L1/L2	1.17429	3.25577	0.997932	8.55607e-05
19	L2/L3	0.671249	1.75762	0.553085	8.69e-05
19	L3/L4	0.561393	1.46971	0.479957	9.96031e-06
19	L4/L5	0.638205	1.39794	0.554849	6.59033e-05
19	L5/S1	1.00263	2.11378	0.885834	6.8576e-05
19	LL	1.41235	3.41143	1.23444	1.22672e-05
20	L1/L2	0.415956	0.728013	0.34366	2.60615e-05
20	L2/L3	0.122989	0.334942	0.102279	1.56308e-05
20	L3/L4	0.458141	1.64548	0.375425	2.67216e-05
20	L4/L5	0.0640974	0.165861	0.0536177	8.26178e-07
20	L5/S1	1.16128	3.15623	0.960831	2.36497e-05
20	LL	1.78729	4.66334	1.51488	0.000116095
22	L1/L2	1.15064	2.90216	0.954116	0.000367693
22	L2/L3	0.514003	1.18515	0.446071	8.92334e-05
22	L3/L4	0.851459	2.45741	0.6764	6.83463e-05
22	L4/L5	0.848036	2.56224	0.674555	2.86831e-05
22	L5/S1	0.789805	2.77569	0.621023	4.84768e-05
22	LL	0.465437	1.24377	0.394855	1.38783e-05
23	L1/L2	0.435442	1.23615	0.349824	2.48519e-05
23	L2/L3	0.196497	0.653333	0.163361	4.46854e-06
23	L3/L4	0.542978	1.33679	0.466096	5.92925e-05
23	L4/L5	0.236657	0.557074	0.200015	9.56623e-06
23	L5/S1	0.565496	1.43637	0.486744	1.62793e-05
23	LL	0.505496	1.39006	0.425913	1.73255e-05
24	L1/L2	0.0950414	0.292235	0.0791166	5.11656e-06
24	L2/L3	0.455961	1.93584	0.380516	2.10244e-05
24	L3/L4	0.18527	0.570763	0.146517	2.04747e-06
24	L4/L5	0.119244	0.39507	0.0958607	3.0045e-06
24	L5/S1	0.841975	1.92868	0.727926	5.48601e-05
24	LL	0.350287	1.10824	0.266115	4.2168e-06
25	L1/L2	0.263627	0.755025	0.217459	6.97248e-05
25	L2/L3	0.43458	0.928236	0.376156	4.29601e-05
25	L3/L4	0.290009	0.940394	0.22119	4.98534e-06
25	L4/L5	0.0900135	0.246481	0.0734447	4.45609e-06
25	L5/S1	0.194515	0.592751	0.162112	3.32238e-06
25	LL	0.33553	1.02244	0.276849	5.02675e-06
26	L1/L2	0.762647	2.24451	0.599891	7.83183e-05
26	L2/L3	0.868157	2.72535	0.683091	2.79961e-05
26	L3/L4	0.189401	0.538237	0.150412	7.75752e-06
26	L4/L5	0.183675	0.508214	0.153862	8.45079e-06
26	L5/S1	0.291532	0.798103	0.242822	3.09199e-06
26	LL	0.557458	1	0.479601	1.1093e-05
27	L1/L2	0.388188	1.18021	0.305684	9.29352e-06
27	L2/L3	0.435821	1.92277	0.328607	1.65132e-05
27	L3/L4	0.230897	0.668639	0.187402	2.49822e-06
27	L4/L5	0.611856	2.16199	0.471198	4.09484e-05
27	L5/S1	0.264759	0.666817	0.223477	1.30574e-05
27	LL	1.34117	3.6063	1.1258	4.77922e-06
28	L1/L2	0.253809	0.585158	0.219745	3.68617e-05
28	L2/L3	0.15598	0.356378	0.136849	1.0343e-05
28	L3/L4	0.0648116	0.227196	0.0504104	2.96956e-07
28	L4/L5	0.265931	1.00567	0.217014	3.44538e-06
28	L5/S1	0.461866	1.0959	0.383015	1.72072e-05
28	LL	0.936953	3.12738	0.744376	5.78224e-06
29	L1/L2	0.360946	1.46946	0.287346	1.96032e-05
29	L2/L3	0.565227	1.64363	0.460405	5.85801e-05
29	L3/L4	0.305022	0.918587	0.247984	2.15705e-05
29	L4/L5	0.184221	0.603924	0.146234	7.57201e-06
29	L5/S1	0.159073	0.501802	0.132176	9.78796e-06
29	LL	0.855596	2.94875	0.673294	3.74899e-06
30	L1/L2	0.558192	1.66944	0.467507	1.24266e-05
30	L2/L3	0.34547	1.01453	0.269784	5.82298e-06
30	L3/L4	0.120142	0.386435	0.0958154	2.15728e-05
30	L4/L5	0.130624	0.428694	0.103867	3.36401e-06
30	L5/S1	0.393673	1.1649	0.301508	1.78087e-06
30	LL	0.922387	2.26363	0.754106	8.37241e-06
31	L1/L2	0.29127	0.882383	0.244041	1.06901e-05
31	L2/L3	0.094371	0.314598	0.0781316	2.68787e-06
31	L3/L4	0.196048	0.719438	0.150381	4.94634e-07
31	L4/L5	0.197468	0.512221	0.15501	2.09208e-06
31	L5/S1	0.571774	2.12701	0.435674	3.19337e-05
31	LL	1.70647	4.30191	1.40016	1.14555e-06
32	L1/L2	0.176959	0.573026	0.146034	6.39197e-06
32	L2/L3	0.495168	1.32218	0.423657	3.43337e-05
32	L3/L4	0.252329	1.13787	0.193351	8.86299e-06
32	L4/L5	0.162144	0.534557	0.131421	2.62111e-06
32	L5/S1	1.78497	6.72581	1.37653	5.66242e-06
32	LL	1.0276	3.04869	0.823198	6.10471e-06
33	L1/L2	0.0969843	0.293678	0.0811724	2.89323e-06
33	L2/L3	0.0610662	0.185211	0.046417	8.94402e-06
33	L3/L4	0.143622	0.311476	0.124861	3.22012e-06
33	L4/L5	0.185864	0.429465	0.160067	2.01368e-05
33	L5/S1	0.960091	3.15088	0.736737	2.77977e-05
33	LL	0.29874	0.709706	0.24797	1.87239e-05
34	L1/L2	0.0900856	0.252744	0.0733296	6.09897e-06
34	L2/L3	0.430246	1.21759	0.326539	5.18228e-06
34	L3/L4	0.251456	0.797261	0.205544	4.8705e-06
34	L4/L5	0.253287	0.74231	0.202638	1.79727e-05
34	L5/S1	0.928888	2.17058	0.780586	3.09619e-05
34	LL	0.600952	1.92215	0.486376	3.00326e-06
35	L1/L2	0.471081	1.22008	0.383859	1.48987e-05
35	L2/L3	0.560951	1.42875	0.461101	4.87571e-06
35	L3/L4	0.62306	1.74713	0.458314	3.13476e-05
35	L4/L5	0.431403	0.942619	0.371253	3.17198e-05
35	L5/S1	0.37225	0.941888	0.317656	1.75924e-05
35	LL	0.829023	2.72832	0.678449	2.931e-05
36	L1/L2	0.41815	1.28865	0.330558	1.1055e-05
36	L2/L3	0.178774	0.56952	0.152384	5.25662e-06
36	L3/L4	0.165389	0.359197	0.142977	9.11429e-06
36	L4/L5	0.50332	1.65332	0.408489	1.70939e-05
36	L5/S1	0.456607	1.50159	0.370188	4.92881e-05
36	LL	0.359598	1.14641	0.289692	1.69486e-05
37	L1/L2	0.279095	0.786867	0.230471	3.42897e-06
37	L2/L3	0.349058	0.871553	0.301538	5.96758e-06
37	L3/L4	0.547237	1.6816	0.448776	2.99539e-05
37	L4/L5	0.520779	1.53129	0.42583	7.62368e-06
37	L5/S1	0.787436	2.29055	0.64939	2.46826e-05
37	LL	0.811646	1.91298	0.687183	1.34013e-05
38	L1/L2	1.12709	3.50584	0.870187	4.44089e-05
38	L2/L3	0.514007	2.1183	0.395702	2.08914e-06
38	L3/L4	0.378623	1.19277	0.296262	1.47211e-05
38	L4/L5	0.2303	0.738897	0.192635	7.30786e-06
38	L5/S1	0.604142	1.95963	0.484283	1.51339e-05
38	LL	0.847147	2.16376	0.709662	1.72821e-05
39	L1/L2	0.287309	0.874877	0.231907	6.48549e-07
39	L2/L3	0.555772	1.62182	0.434508	6.70035e-05
39	L3/L4	0.277706	0.722865	0.22258	7.91953e-07
39	L4/L5	0.469492	1.56357	0.369665	1.16125e-05
39	L5/S1	0.763109	1.82116	0.63687	8.41447e-05
39	LL	0.625695	2.31787	0.497494	6.10796e-06
40	L1/L2	1.06865	3.39043	0.824415	1.41466e-05
40	L2/L3	0.483903	1.93967	0.375683	1.75766e-05
40	L3/L4	0.203876	0.708453	0.169919	7.22278e-06
40	L4/L5	0.451916	1.3772	0.345324	3.95653e-05
40	L5/S1	0.311929	0.882251	0.254916	4.4517e-07
40	LL	0.94473	2.46993	0.796259	7.26e-06
41	L1/L2	0.950148	3.03643	0.709866	1.85582e-05
41	L2/L3	0.706304	1.83949	0.534011	7.58975e-06
41	L3/L4	0.284872	0.841879	0.230282	1.36301e-05
41	L4/L5	0.386741	1.18319	0.309388	2.32788e-05
41	L5/S1	0.387445	1.12325	0.315588	2.63011e-05
41	LL	0.493419	1.50458	0.383642	5.72722e-06
42	L1/L2	0.184444	0.42016	0.156968	6.45784e-06
42	L2/L3	0.380145	0.856699	0.329139	1.63228e-05
42	L3/L4	0.597769	1.25676	0.498814	1.204e-05
42	L4/L5	0.628525	1.73727	0.482497	2.31444e-06
42	L5/S1	0.640113	1.70351	0.513258	1.08664e-05
42	LL	0.74614	2.17259	0.623564	2.55153e-06
43	L1/L2	0.313557	0.841701	0.246916	2.61e-05
43	L2/L3	0.514196	2.04951	0.405064	2.28063e-05
43	L3/L4	0.874458	2.57346	0.643255	3.85611e-05
43	L4/L5	0.724794	1.82042	0.609382	3.89856e-05
43	L5/S1	0.448428	1.35609	0.36321	1.095e-05
43	LL	0.620189	1.88983	0.489661	2.77671e-06
44	L1/L2	0.518911	1.54045	0.425116	4.88571e-05
44	L2/L3	0.944927	2.14179	0.801934	8.82235e-05
44	L3/L4	0.180453	0.55899	0.143996	7.29193e-08
44	L4/L5	0.085771	0.245375	0.0692584	5.62549e-06
44	L5/S1	0.592477	1.40172	0.505382	1.1919e-06
44	LL	0.284203	0.765939	0.232988	1.83805e-06
45	L1/L2	0.582337	1.95956	0.4619	2.22482e-05
45	L2/L3	0.61881	1.61091	0.505852	9.4802e-06
45	L3/L4	0.980621	2.31099	0.813598	1.69944e-05
45	L4/L5	0.809109	1.6351	0.70479	8.71645e-06
45	L5/S1	0.518002	0.934999	0.45241	2.72785e-05
45	LL	0.789986	2.22055	0.649868	1.11016e-05
46	L1/L2	0.437871	1.14599	0.350568	1.2762e-05
46	L2/L3	0.792058	2.17129	0.639961	1.74822e-05
46	L3/L4	0.375432	0.769864	0.320859	2.83861e-05
46	L4/L5	0.115371	0.43326	0.0905159	1.38377e-06
46	L5/S1	0.625509	1.32905	0.554438	0.000101503
46	LL	0.691092	1.27692	0.601328	1.74007e-05
47	L1/L2	0.376712	1.16718	0.316087	1.04257e-06
47	L2/L3	0.268666	0.820248	0.217576	6.44165e-06
47	L3/L4	0.493049	1.41589	0.386942	1.09331e-05
47	L4/L5	0.693387	2.39449	0.55974	5.25272e-06
47	L5/S1	0.435254	1.18347	0.368833	1.07177e-05
47	LL	0.362017	1.0873	0.299323	3.79158e-06
48	L1/L2	0.560723	1.35293	0.456635	3.33495e-05
48	L2/L3	0.28959	0.652772	0.243813	5.40645e-05
48	L3/L4	0.779611	1.8332	0.639782	2.2804e-06
48	L4/L5	0.387853	1.25602	0.312935	9.81324e-06
48	L5/S1	0.798881	2.53541	0.634764	2.80028e-05
48	LL	0.331079	1.20304	0.252758	1.09978e-05
49	L1/L2	0.591842	1.63786	0.490875	2.35944e-05
49	L2/L3	1.45472	3.80781	1.18544	1.2278e-05
49	L3/L4	1.43102	2.93147	1.21693	2.32364e-05
49	L4/L5	0.469982	1.1275	0.408155	1.37907e-05
49	L5/S1	0.562612	1.99503	0.446552	1.43932e-05
49	LL	0.806753	2.26591	0.639693	6.67736e-06
50	L1/L2	0.436276	1.27395	0.353302	3.60536e-06
50	L2/L3	0.245924	0.635035	0.209641	2.39786e-06
50	L3/L4	0.420422	1.44345	0.330209	3.47117e-06
50	L4/L5	0.247906	0.778598	0.201418	6.03453e-06
50	L5/S1	0.679981	1.47327	0.56968	5.59757e-06
50	LL	0.284081	0.801673	0.238268	7.90381e-06

## Sheet: I1T1_vs_I2T1
Interrater (I1T1 vs I2T1) Hausdorff distances							abbreviation	meaning		references
patient_ID	segment	RMS	max	mean	min		RMS	root mean square		1	Cignoni P, Callieri M, Corsini M, et al (2008) MeshLab: An open-source mesh processing tool. The Eurographics Association
21	L1/L2	0.550349	1.49357	0.432893	1.21968e-05		I1, I2	investigator 1 and 2		2	Cignoni P, Rocchini C, Scopigno R (1998) Metro: Measuring Error on Simplified Surfaces. Comput Graph Forum 17:167–174. https://doi.org/10.1111/1467-8659.00236
21	L2/L3	0.271642	0.755462	0.220057	4.55862e-06		T1, T2	time point 1 and 2
21	L3/L4	0.415095	1.27557	0.33516	1.45239e-05		L1-5	lumbar level 1-5
21	L4/L5	0.208685	0.59645	0.175753	1.14004e-05		S1	first sacral segment
21	L5/S1	0.348492	0.944085	0.274726	2.32688e-05		LL	lumbar lordosis
21	LL	0.54056	1.59099	0.430098	2.59477e-06		Hausdorff distances	distances as measured by Meshlab's (1) Metro algorithm (2)
1	L1/L2	1.66777	4.86853	1.34509	0.000138684
1	L2/L3	0.512633	1.28457	0.4243	2.12209e-05
1	L3/L4	0.64261	1.58744	0.524798	1.7583e-05
1	L4/L5	0.753823	2.15086	0.588271	2.69845e-06
1	L5/S1	0.932194	1.82567	0.808206	1.65868e-05
1	LL	0.715362	2.28484	0.544084	6.03287e-06
2	L1/L2	0.29018	0.971643	0.235864	3.3983e-05
2	L2/L3	0.364406	1.03431	0.288639	3.16257e-06
2	L3/L4	0.655257	1.85393	0.511016	1.22061e-05
2	L4/L5	0.317425	0.761008	0.273117	1.49393e-06
2	L5/S1	0.28468	0.754697	0.240701	1.41979e-05
2	LL	1.38161	3.35239	1.15943	2.49617e-05
3	L1/L2	0.321829	0.750227	0.277035	1.12794e-05
3	L2/L3	0.170886	0.450514	0.138008	2.80194e-06
3	L3/L4	0.495884	1.49714	0.40623	7.35663e-05
3	L4/L5	1.01101	2.82561	0.801491	7.32006e-05
3	L5/S1	0.400551	1.01391	0.334363	4.54991e-05
3	LL	1.52997	5.07009	1.16442	4.2755e-06
4	L1/L2	0.364058	1.11508	0.310853	5.59361e-05
4	L2/L3	0.30443	1.15219	0.235415	1.10332e-05
4	L3/L4	0.113153	0.303259	0.0864411	9.10735e-06
4	L4/L5	0.281754	0.710143	0.239788	1.83197e-05
4	L5/S1	0.979584	2.23139	0.827931	1.35741e-06
4	LL	0.671161	1.98427	0.513009	1.79469e-05
5	L1/L2	0.756842	1.83061	0.628284	2.34023e-05
5	L2/L3	1.25627	4.05731	0.97554	4.93347e-05
5	L3/L4	0.663016	1.97813	0.521243	3.68986e-05
5	L4/L5	1.06708	2.74478	0.917218	0.000164547
5	L5/S1	0.535546	1.40927	0.438505	4.71618e-06
5	LL	0.654083	1.38629	0.568023	2.75345e-06
6	L1/L2	0.263193	0.590905	0.224594	7.28065e-05
6	L2/L3	0.281054	0.67104	0.236695	1.09227e-05
6	L3/L4	0.360566	0.914306	0.302369	7.1672e-05
6	L4/L5	0.40244	1.21395	0.332422	4.25188e-05
6	L5/S1	0.558357	1.66467	0.445914	2.28326e-05
6	LL	1.23244	4.13654	0.990452	4.12864e-05
7	L1/L2	0.620194	1.29749	0.528783	4.24851e-06
7	L2/L3	0.711411	1.55948	0.615586	3.59067e-05
7	L3/L4	0.773748	1.48624	0.662602	1.04269e-05
7	L4/L5	0.649241	2.43432	0.499286	1.01839e-05
7	L5/S1	1.4113	4.09782	1.16784	2.34532e-05
7	LL	0.747005	2.40776	0.602293	7.70336e-06
8	L1/L2	0.725669	1.69929	0.620983	2.1705e-05
8	L2/L3	1.02764	4.46445	0.799659	9.69228e-05
8	L3/L4	1.02495	3.30996	0.822146	2.78338e-05
8	L4/L5	0.590299	1.18945	0.503082	6.61908e-05
8	L5/S1	0.691746	2.24845	0.533009	1.4542e-06
8	LL	0.946537	2.64846	0.794934	2.18592e-05
9	L1/L2	0.292675	0.868346	0.2265	8.55176e-07
9	L2/L3	0.480286	1.51481	0.382086	3.42762e-05
9	L3/L4	0.436822	1.12232	0.36721	4.30026e-06
9	L4/L5	1.6825	4.28061	1.33674	8.51634e-05
9	L5/S1	0.800897	2.20804	0.640022	2.95242e-05
9	LL	0.435028	1.01604	0.372649	1.58998e-05
10	L1/L2	0.532884	1.70913	0.437841	9.45519e-05
10	L2/L3	0.381258	1.24203	0.309817	5.02974e-05
10	L3/L4	0.227219	0.703169	0.18936	2.05728e-05
10	L4/L5	0.46286	1.07662	0.398607	1.8183e-05
10	L5/S1	0.450402	1.45592	0.364793	1.39124e-05
10	LL	0.774626	2.29489	0.626817	5.7031e-06
11	L1/L2	0.380982	1.15894	0.298486	1.63477e-05
11	L2/L3	0.15771	0.327807	0.136331	4.86766e-06
11	L3/L4	0.609371	1.78051	0.469366	1.01369e-05
11	L4/L5	0.322054	0.854878	0.256139	4.75765e-06
11	L5/S1	0.251296	0.811393	0.201966	8.12381e-06
11	LL	0.707998	1.80961	0.591877	8.04392e-08
12	L1/L2	0.158916	0.477223	0.130012	6.96978e-06
12	L2/L3	0.472662	1.35428	0.369875	6.88948e-06
12	L3/L4	0.30994	0.694812	0.269195	7.32579e-05
12	L4/L5	0.194961	0.402923	0.168864	1.4514e-05
12	L5/S1	1.04155	3.11472	0.828997	0.000109957
12	LL	0.0975294	0.249585	0.0833003	2.04772e-06
13	L1/L2	0.216173	0.491697	0.182802	6.06181e-06
13	L2/L3	0.857574	2.6126	0.689179	4.54432e-05
13	L3/L4	0.528863	1.75032	0.417915	1.45957e-05
13	L4/L5	0.729917	2.25413	0.579498	2.46e-05
13	L5/S1	0.458014	1.73874	0.353092	8.66132e-06
13	LL	0.921111	2.87416	0.713159	1.09516e-05
14	L1/L2	0.516866	1.35351	0.41459	3.34763e-05
14	L2/L3	0.118981	0.378865	0.0951852	4.48171e-06
14	L3/L4	0.359251	1.21518	0.296174	1.94771e-05
14	L4/L5	0.322816	0.910151	0.265699	2.19798e-05
14	L5/S1	0.442072	1.22757	0.377099	4.08604e-06
14	LL	0.981483	2.62079	0.815809	1.54821e-05
15	L1/L2	0.259783	0.805592	0.211884	3.28077e-05
15	L2/L3	0.392175	1.32949	0.310598	2.92104e-05
15	L3/L4	0.24618	0.623416	0.205905	7.12128e-06
15	L4/L5	0.333829	0.958904	0.269668	2.4524e-05
15	L5/S1	0.600213	1.6748	0.498218	2.688e-05
15	LL	0.670394	2.09018	0.525658	1.21922e-06
16	L1/L2	0.406253	1.20838	0.329084	0.000162108
16	L2/L3	0.610216	1.90998	0.495255	4.47967e-05
16	L3/L4	0.592462	1.68283	0.473552	4.15324e-06
16	L4/L5	1.05767	2.72289	0.84832	1.11589e-05
16	L5/S1	0.228683	0.537266	0.190661	1.64418e-05
16	LL	1.08111	3.34377	0.835149	6.0976e-06
17	L1/L2	0.93641	2.30273	0.749647	3.79194e-05
17	L2/L3	0.0895802	0.258999	0.0712491	1.02372e-05
17	L3/L4	0.180149	0.526205	0.14287	2.56294e-05
17	L4/L5	0.162748	0.310261	0.143797	5.0263e-06
17	L5/S1	0.229647	0.437353	0.200883	4.5543e-06
17	LL	0.735868	2.0709	0.601285	6.00357e-06
18	L1/L2	0.444613	1.06863	0.375586	8.57535e-06
18	L2/L3	0.329055	0.609373	0.284044	2.08956e-05
18	L3/L4	1.04847	2.68402	0.845342	0.000263885
18	L4/L5	0.25292	0.595669	0.216513	1.05545e-05
18	L5/S1	1.54254	4.25844	1.29241	0.000204117
18	LL	0.755135	1.79775	0.644691	5.71938e-06
19	L1/L2	0.662351	2.17442	0.533946	2.99299e-05
19	L2/L3	1.32873	4.66323	1.05787	8.78895e-05
19	L3/L4	0.448169	1.48331	0.371338	5.60176e-05
19	L4/L5	0.642156	2.02057	0.507609	1.28967e-06
19	L5/S1	1.05137	3.79994	0.805212	1.13215e-05
19	LL	0.644516	1.53445	0.53297	1.79378e-07
20	L1/L2	0.365525	0.945608	0.30025	1.56496e-05
20	L2/L3	0.300633	0.684688	0.245376	1.91934e-05
20	L3/L4	0.688782	2.07056	0.534182	4.29101e-05
20	L4/L5	0.119012	0.342508	0.0922794	4.83107e-06
20	L5/S1	1.35353	3.55142	1.13561	4.11018e-05
20	LL	1.81239	4.17079	1.54866	3.85794e-05
22	L1/L2	0.692854	1.74139	0.559024	5.27178e-05
22	L2/L3	0.186878	0.427518	0.15826	1.19035e-05
22	L3/L4	0.886792	2.23586	0.704972	4.37209e-06
22	L4/L5	0.918048	2.57396	0.753914	2.28159e-05
22	L5/S1	0.313681	0.567343	0.275717	4.27244e-05
22	LL	0.438461	1.13	0.367078	1.47816e-05
23	L1/L2	0.811248	2.54508	0.638677	5.09159e-05
23	L2/L3	0.32599	0.814034	0.276692	1.64913e-05
23	L3/L4	0.630284	1.47929	0.53989	9.36929e-07
23	L4/L5	0.776797	2.24608	0.630412	2.90211e-05
23	L5/S1	0.89452	1.81757	0.772915	5.34568e-05
23	LL	0.930812	2.03675	0.7922	1.05729e-05
24	L1/L2	0.128354	0.381764	0.106172	3.73921e-06
24	L2/L3	0.694565	2.75828	0.57047	3.54627e-05
24	L3/L4	0.451486	1.54305	0.358416	0.000106536
24	L4/L5	0.656459	2.15363	0.524444	4.90132e-05
24	L5/S1	0.862848	1.72915	0.750638	7.29641e-05
24	LL	0.290573	0.988035	0.222608	1.07222e-05
25	L1/L2	0.176641	0.551544	0.141254	7.85808e-06
25	L2/L3	0.264184	0.761939	0.210161	1.27056e-05
25	L3/L4	0.236924	0.633351	0.192203	3.59732e-06
25	L4/L5	0.0447628	0.122866	0.0380155	4.35417e-06
25	L5/S1	0.51816	1.75024	0.41749	6.43351e-05
25	LL	0.495988	1.43538	0.401721	7.06053e-06
26	L1/L2	1.0271	3.07738	0.807315	4.96093e-05
26	L2/L3	0.996547	3.13651	0.778633	5.80774e-05
26	L3/L4	0.389165	0.711627	0.340287	2.70037e-05
26	L4/L5	0.222504	0.591631	0.18661	4.48323e-05
26	L5/S1	0.779359	2.48484	0.615882	0.000173364
26	LL	0.804383	2.06823	0.662759	1.99029e-05
27	L1/L2	0.535033	1.64108	0.442566	1.18375e-06
27	L2/L3	0.120353	0.255302	0.102516	3.14348e-05
27	L3/L4	0.248956	0.590096	0.213695	4.66002e-05
27	L4/L5	0.184156	0.398733	0.157793	2.05915e-06
27	L5/S1	0.795926	2.07369	0.672896	8.42506e-05
27	LL	0.920577	2.66466	0.743458	1.48096e-05
28	L1/L2	0.429847	1.5712	0.340922	6.06901e-06
28	L2/L3	0.166131	0.352989	0.13964	2.68546e-05
28	L3/L4	0.188606	0.611766	0.14645	1.84444e-06
28	L4/L5	0.382763	1.27103	0.303101	2.72959e-05
28	L5/S1	0.450351	1.60513	0.363675	1.12134e-05
28	LL	1.2809	3.41202	1.07783	1.51786e-05
29	L1/L2	0.533165	1.70394	0.422003	2.40937e-05
29	L2/L3	0.521421	1.46071	0.413204	1.54621e-06
29	L3/L4	0.553701	1.55067	0.441766	1.32543e-05
29	L4/L5	0.447182	1.41843	0.365196	1.56425e-05
29	L5/S1	0.302631	0.911485	0.247103	1.34391e-06
29	LL	1.34559	4.29589	1.01681	3.24846e-05
30	L1/L2	0.721537	2.11449	0.580275	4.51265e-06
30	L2/L3	0.162908	0.50243	0.136037	7.78728e-06
30	L3/L4	0.259907	0.803176	0.212334	4.45038e-06
30	L4/L5	0.0772378	0.212071	0.0629268	3.68642e-06
30	L5/S1	0.584797	1.34102	0.499852	6.24273e-05
30	LL	0.485923	1.19716	0.409312	4.96411e-06
31	L1/L2	0.348228	0.834625	0.291825	3.34391e-07
31	L2/L3	0.218888	0.614975	0.185913	3.57616e-06
31	L3/L4	0.252825	0.820249	0.203951	1.18786e-05
31	L4/L5	0.651799	2.00518	0.525316	6.57972e-05
31	L5/S1	0.737719	2.23966	0.59825	3.19799e-06
31	LL	1.78949	3.74141	1.56742	4.1184e-05
32	L1/L2	0.247856	0.695703	0.200869	9.03012e-06
32	L2/L3	0.292236	0.794527	0.23298	5.81246e-06
32	L3/L4	0.526966	1.55684	0.405976	1.56971e-05
32	L4/L5	0.301176	0.619808	0.260717	1.81572e-05
32	L5/S1	0.910555	2.42721	0.779902	8.98957e-06
32	LL	0.840514	2.35649	0.669101	4.79305e-05
33	L1/L2	0.244709	0.759509	0.19004	1.43813e-05
33	L2/L3	0.0956338	0.242839	0.079649	2.87267e-06
33	L3/L4	0.676742	1.82559	0.528868	1.33647e-05
33	L4/L5	0.36219	1.25133	0.282522	7.04835e-07
33	L5/S1	0.996415	3.23597	0.764577	2.45529e-06
33	LL	0.719094	1.63686	0.617448	6.83458e-05
34	L1/L2	0.122654	0.317602	0.102018	7.29291e-06
34	L2/L3	0.541179	0.905534	0.476999	6.06867e-05
34	L3/L4	0.306392	0.609719	0.266972	6.70203e-05
34	L4/L5	0.29953	0.812452	0.240535	3.68686e-06
34	L5/S1	1.46682	4.23691	1.19813	3.45686e-06
34	LL	0.711679	2.25557	0.576829	4.10145e-05
35	L1/L2	0.120223	0.312673	0.10357	2.91547e-06
35	L2/L3	0.130948	0.401855	0.106219	2.06088e-05
35	L3/L4	0.555598	1.603	0.434012	8.40506e-06
35	L4/L5	0.470961	1.55065	0.366281	1.5342e-05
35	L5/S1	0.194188	0.412235	0.169994	5.0212e-06
35	LL	0.723057	2.22006	0.567022	9.35643e-06
36	L1/L2	0.348106	0.962053	0.278025	8.19639e-05
36	L2/L3	0.232529	0.728927	0.184486	1.07331e-05
36	L3/L4	0.487079	1.10487	0.411955	0.000136066
36	L4/L5	0.503469	1.14558	0.431537	6.87598e-05
36	L5/S1	0.678743	1.97022	0.5593	4.82027e-05
36	LL	0.459607	1.18034	0.377338	1.7796e-05
37	L1/L2	0.162161	0.326872	0.140291	1.91355e-08
37	L2/L3	0.137029	0.331481	0.116055	3.20259e-06
37	L3/L4	0.35053	1.01401	0.294221	1.07415e-05
37	L4/L5	0.664654	1.67272	0.549791	4.88011e-06
37	L5/S1	0.492121	1.29858	0.41219	5.69414e-06
37	LL	1.09347	3.39411	0.856735	4.24376e-06
38	L1/L2	0.386977	1.08282	0.304021	1.1969e-06
38	L2/L3	0.330636	0.901142	0.264536	4.79944e-06
38	L3/L4	0.714156	2.12647	0.553193	3.63712e-06
38	L4/L5	0.529658	1.5801	0.422115	3.38403e-05
38	L5/S1	0.494031	1.0971	0.418413	1.93376e-05
38	LL	0.512427	1.56037	0.400673	8.52416e-06
39	L1/L2	0.279579	0.875741	0.225772	1.2042e-05
39	L2/L3	0.687032	1.86261	0.563336	7.95782e-06
39	L3/L4	0.527495	1.07799	0.456681	6.46311e-06
39	L4/L5	0.458665	1.67916	0.363983	8.11505e-06
39	L5/S1	0.639402	1.73165	0.523809	9.95398e-05
39	LL	2.1379	7.45134	1.69556	0.000118071
40	L1/L2	0.21433	0.472587	0.18406	6.02866e-06
40	L2/L3	0.557906	1.22154	0.4808	3.71547e-06
40	L3/L4	0.108815	0.359229	0.0842704	6.27024e-06
40	L4/L5	0.65767	1.67699	0.545439	1.44075e-05
40	L5/S1	0.522617	1.55278	0.43654	4.67413e-05
40	LL	1.77147	5.71987	1.31683	1.36478e-05
41	L1/L2	0.795072	2.74252	0.594085	5.92355e-05
41	L2/L3	0.259548	0.801736	0.206033	9.20262e-06
41	L3/L4	0.316714	1.03473	0.254495	4.90805e-06
41	L4/L5	0.33804	0.909444	0.281691	1.69795e-05
41	L5/S1	0.521157	1.64665	0.410589	2.6457e-06
41	LL	0.835062	2.03076	0.704353	1.04644e-08
42	L1/L2	0.199878	0.596429	0.165006	2.97036e-06
42	L2/L3	0.362362	0.916211	0.299668	2.77639e-06
42	L3/L4	0.816182	2.5232	0.636544	1.97006e-05
42	L4/L5	0.682823	1.63675	0.575731	8.14404e-06
42	L5/S1	0.474187	1.23184	0.384432	1.01014e-06
42	LL	1.6594	4.72267	1.40182	9.65391e-07
43	L1/L2	0.20357	0.522257	0.168713	1.18511e-06
43	L2/L3	0.453522	1.51621	0.370502	3.43763e-05
43	L3/L4	0.458421	1.1924	0.372512	1.99385e-05
43	L4/L5	0.25673	0.827535	0.202662	1.78664e-06
43	L5/S1	0.268437	0.596217	0.225251	3.27456e-06
43	LL	0.660809	1.93517	0.527592	1.04591e-05
44	L1/L2	0.533625	1.52361	0.423593	1.22119e-05
44	L2/L3	1.26487	2.44566	1.09922	8.26617e-05
44	L3/L4	0.128198	0.40351	0.106584	2.92723e-05
44	L4/L5	0.163429	0.597884	0.130898	6.08991e-06
44	L5/S1	0.894924	2.1057	0.785059	0.000184303
44	LL	0.69484	1.82067	0.588986	3.77067e-06
45	L1/L2	1.21404	3.89622	0.932924	3.79656e-06
45	L2/L3	0.27788	0.844434	0.223689	2.04807e-05
45	L3/L4	0.462215	1.59264	0.357908	2.23345e-05
45	L4/L5	0.353343	1.04775	0.2777	1.52363e-06
45	L5/S1	0.723377	2.44632	0.561279	3.48828e-05
45	LL	0.974623	2.81048	0.796485	9.09837e-05
46	L1/L2	0.389419	0.973799	0.307793	4.45385e-05
46	L2/L3	2.62706	7.58254	2.02799	3.67465e-05
46	L3/L4	0.524826	1.47721	0.406068	1.64093e-05
46	L4/L5	0.163308	0.491355	0.124109	6.07083e-07
46	L5/S1	0.753567	2.01521	0.628414	3.95354e-05
46	LL	0.825997	2.372	0.676759	6.25934e-06
47	L1/L2	0.550134	1.58113	0.462303	0.000112319
47	L2/L3	0.303622	0.755841	0.261232	6.13365e-06
47	L3/L4	0.556974	1.70027	0.459181	3.44358e-06
47	L4/L5	1.40142	4.64024	1.15557	5.17861e-05
47	L5/S1	0.479448	1.34258	0.391409	1.44477e-05
47	LL	1.2189	3.40497	1.00064	3.70966e-05
48	L1/L2	0.769083	2.34142	0.603269	1.90905e-05
48	L2/L3	0.284766	0.644243	0.241858	9.23998e-06
48	L3/L4	1.42615	2.97382	1.22865	1.18217e-05
48	L4/L5	0.586807	1.37183	0.497975	8.64869e-06
48	L5/S1	0.906565	2.83017	0.729947	7.55867e-06
48	LL	0.574247	1.68599	0.46308	5.51734e-08
49	L1/L2	0.747984	2.38829	0.61003	5.05743e-06
49	L2/L3	1.72361	5.78135	1.36172	1.64594e-07
49	L3/L4	1.4018	4.21543	1.09409	9.48711e-06
49	L4/L5	0.242137	0.643311	0.205418	2.35585e-05
49	L5/S1	0.349108	0.912092	0.296483	1.25127e-06
49	LL	1.01626	2.87903	0.816732	6.33293e-05
50	L1/L2	0.473924	1.36532	0.37929	5.38091e-05
50	L2/L3	0.294305	0.8574	0.233316	3.30903e-06
50	L3/L4	0.461143	1.39639	0.387066	7.24436e-05
50	L4/L5	0.55614	1.66654	0.454133	2.35637e-06
50	L5/S1	1.20713	3.76548	0.958818	6.46941e-06
50	LL	0.347542	0.847914	0.290708	6.71267e-07

## Sheet: I1T1_vs_I2T2
Interrater (I1T1 vs I2T2) Hausdorff distances							abbreviation	meaning		references
patient_ID	segment	RMS	max	mean	min		RMS	root mean square		1	Cignoni P, Callieri M, Corsini M, et al (2008) MeshLab: An open-source mesh processing tool. The Eurographics Association
21	L1/L2	0.328422	0.839648	0.274037	1.35165e-05		I1, I2	investigator 1 and 2		2	Cignoni P, Rocchini C, Scopigno R (1998) Metro: Measuring Error on Simplified Surfaces. Comput Graph Forum 17:167–174. https://doi.org/10.1111/1467-8659.00236
21	L2/L3	0.31144	0.916132	0.238713	2.55777e-05		T1, T2	time point 1 and 2
21	L3/L4	0.200394	0.44525	0.167578	2.94798e-05		L1-5	lumbar level 1-5
21	L4/L5	0.345788	1.00713	0.269505	8.40614e-06		S1	first sacral segment
21	L5/S1	0.659981	1.96886	0.541812	1.51933e-05		LL	lumbar lordosis
21	LL	0.444383	1.0661	0.37438	2.31271e-05		Hausdorff distances	distances as measured by Meshlab's (1) Metro algorithm (2)
1	L1/L2	1.3169	3.71099	1.03532	7.02192e-05
1	L2/L3	0.446226	0.99317	0.381734	6.89416e-05
1	L3/L4	0.56581	1.66913	0.470783	4.68697e-06
1	L4/L5	0.68634	1.78798	0.577026	1.48358e-05
1	L5/S1	0.767027	2.52946	0.604215	2.62792e-05
1	LL	1.49329	4.56941	1.13943	3.04151e-05
2	L1/L2	0.318246	0.959587	0.262839	1.97318e-05
2	L2/L3	0.215621	0.650446	0.174572	1.59416e-06
2	L3/L4	0.432757	1.30171	0.35491	8.75618e-05
2	L4/L5	0.427876	1.19669	0.347218	5.95283e-06
2	L5/S1	0.357336	0.777544	0.304063	2.5176e-06
2	LL	2.03999	4.74401	1.75344	8.71734e-06
3	L1/L2	0.547238	1.30611	0.459525	2.26201e-05
3	L2/L3	0.290224	0.780719	0.233251	5.94931e-05
3	L3/L4	0.648429	1.69231	0.528727	2.49288e-05
3	L4/L5	0.234732	0.492737	0.204643	2.82902e-05
3	L5/S1	0.157558	0.31806	0.136583	4.12394e-06
3	LL	1.79863	5.86101	1.37578	2.57948e-05
4	L1/L2	0.284259	0.819368	0.229673	1.5326e-05
4	L2/L3	0.541015	1.77834	0.437965	2.51361e-05
4	L3/L4	0.298748	0.853658	0.227978	1.32107e-05
4	L4/L5	0.236635	0.775961	0.180615	1.35152e-05
4	L5/S1	2.03468	4.09079	1.70814	4.55294e-05
4	LL	1.09116	3.62106	0.816565	1.34382e-05
5	L1/L2	1.12403	3.28904	0.870231	2.80596e-05
5	L2/L3	1.16654	3.82773	0.881513	1.21877e-05
5	L3/L4	0.605459	1.84812	0.479934	1.85478e-05
5	L4/L5	1.15043	3.07169	0.977836	0.000213105
5	L5/S1	0.943436	2.63832	0.777771	3.91668e-05
5	LL	0.878049	2.11806	0.740664	9.14366e-06
6	L1/L2	0.244058	0.698947	0.197318	5.36453e-06
6	L2/L3	0.966455	2.84798	0.781983	2.84138e-05
6	L3/L4	0.549884	1.77077	0.449378	5.52136e-05
6	L4/L5	0.360764	0.899822	0.300754	2.18828e-05
6	L5/S1	0.348577	0.804679	0.290611	3.92606e-05
6	LL	1.46398	4.60622	1.17625	1.83401e-05
7	L1/L2	0.191042	0.399276	0.16486	1.33583e-05
7	L2/L3	0.241069	0.62079	0.200071	6.18173e-06
7	L3/L4	1.65149	4.20899	1.35817	1.83199e-05
7	L4/L5	0.453701	1.72404	0.350845	1.23907e-05
7	L5/S1	1.045	2.64267	0.869477	3.27228e-05
7	LL	0.904458	2.63929	0.707007	7.45104e-06
8	L1/L2	1.20068	3.71724	0.992648	4.20144e-05
8	L2/L3	1.62776	5.995	1.26904	8.02575e-05
8	L3/L4	0.797835	2.53344	0.610341	9.35004e-06
8	L4/L5	0.634952	1.68924	0.524473	1.81725e-06
8	L5/S1	0.729346	2.43851	0.57756	1.71891e-05
8	LL	1.41364	4.70789	1.0965	3.18211e-06
9	L1/L2	0.481386	1.31109	0.372471	3.6125e-05
9	L2/L3	0.559821	1.79134	0.453765	5.51695e-06
9	L3/L4	0.396116	1.05463	0.316022	4.80161e-06
9	L4/L5	0.403897	1.05348	0.331801	4.67229e-05
9	L5/S1	0.706775	1.82267	0.579797	2.52895e-06
9	LL	0.259603	0.786026	0.205802	2.59443e-06
10	L1/L2	0.713242	1.87149	0.587879	7.31604e-05
10	L2/L3	0.471846	1.21634	0.410043	1.33841e-05
10	L3/L4	0.436161	1.40911	0.348859	3.67529e-05
10	L4/L5	0.388984	0.94822	0.334417	1.51529e-05
10	L5/S1	0.395705	1.1418	0.319387	6.24103e-06
10	LL	1.39892	3.99832	1.13358	7.30514e-06
11	L1/L2	0.0995259	0.271272	0.0842207	4.50391e-07
11	L2/L3	0.112758	0.353169	0.0914848	2.77224e-07
11	L3/L4	0.567672	1.65319	0.436968	3.73061e-05
11	L4/L5	0.126251	0.321848	0.107332	3.45764e-05
11	L5/S1	0.313252	0.732539	0.26521	6.30957e-05
11	LL	0.802975	2.26857	0.609888	1.60766e-05
12	L1/L2	0.281805	0.86739	0.229367	3.23196e-06
12	L2/L3	0.43371	1.344	0.338395	3.9815e-07
12	L3/L4	0.455342	1.24898	0.365788	4.26604e-06
12	L4/L5	0.441392	1.36624	0.356774	1.2338e-05
12	L5/S1	0.455521	1.38551	0.359202	5.63847e-06
12	LL	0.589327	1.81929	0.489125	1.5883e-05
13	L1/L2	0.21903	0.621321	0.175124	7.41993e-06
13	L2/L3	0.832622	2.61278	0.677267	4.62415e-05
13	L3/L4	0.155116	0.334616	0.13603	7.584e-06
13	L4/L5	0.142275	0.328264	0.121607	1.3174e-05
13	L5/S1	0.372113	1.41801	0.286574	5.16626e-05
13	LL	0.518795	1.45305	0.429682	1.00489e-05
14	L1/L2	0.35158	0.70771	0.308323	4.97234e-06
14	L2/L3	0.203028	0.631312	0.155976	7.04834e-07
14	L3/L4	0.336324	1.11984	0.270278	1.32328e-05
14	L4/L5	0.185942	0.633925	0.146967	1.63264e-05
14	L5/S1	0.444908	1.54769	0.364412	6.68892e-06
14	LL	0.914818	2.3522	0.743723	6.16201e-06
15	L1/L2	0.245076	0.764312	0.193321	6.02916e-06
15	L2/L3	0.643351	2.22949	0.503813	4.2423e-06
15	L3/L4	0.322295	0.935643	0.264549	7.21176e-06
15	L4/L5	0.62713	1.69763	0.501319	1.10661e-05
15	L5/S1	0.259486	0.769295	0.212771	4.27149e-06
15	LL	0.823933	1.65556	0.717853	1.03348e-05
16	L1/L2	0.259706	0.774194	0.210045	2.68132e-06
16	L2/L3	0.430657	0.89288	0.369876	5.64043e-07
16	L3/L4	0.741337	1.99595	0.580356	4.23475e-05
16	L4/L5	0.580875	1.56982	0.482159	1.32972e-05
16	L5/S1	0.268603	0.849741	0.215548	1.41806e-05
16	LL	0.695908	2.00352	0.582566	3.75311e-05
17	L1/L2	0.504857	1.16061	0.420109	4.00044e-05
17	L2/L3	0.209528	0.526826	0.16842	1.70946e-05
17	L3/L4	0.347093	1.0875	0.266355	1.02811e-06
17	L4/L5	0.190558	0.637314	0.151154	2.25616e-06
17	L5/S1	0.148374	0.297376	0.129599	1.94753e-05
17	LL	0.416055	1.03988	0.352945	2.31401e-06
18	L1/L2	0.325345	0.971191	0.268263	1.39843e-06
18	L2/L3	0.553275	1.18973	0.475696	9.411e-05
18	L3/L4	0.73297	1.84602	0.589905	4.41913e-06
18	L4/L5	0.192922	0.606365	0.15396	2.06827e-05
18	L5/S1	1.42961	2.91588	1.24741	0.000434092
18	LL	0.557624	1.66936	0.464404	1.76565e-05
19	L1/L2	0.520217	1.41658	0.412046	2.42444e-06
19	L2/L3	0.40498	0.838623	0.352432	1.59647e-05
19	L3/L4	0.197704	0.51418	0.163044	1.24433e-06
19	L4/L5	0.424152	1.18718	0.34079	2.21727e-06
19	L5/S1	1.1542	4.21902	0.88989	5.35965e-05
19	LL	0.82266	1.87109	0.681312	1.01049e-05
20	L1/L2	0.30122	0.581194	0.250329	1.09748e-05
20	L2/L3	0.207401	0.51711	0.164695	3.19534e-06
20	L3/L4	0.644973	2.14064	0.496263	5.33412e-05
20	L4/L5	0.229409	0.683817	0.182468	2.20161e-05
20	L5/S1	1.41257	4.49003	1.17719	4.17694e-05
20	LL	1.95069	4.48751	1.65755	6.19779e-06
22	L1/L2	0.788078	1.97511	0.633462	0.000161074
22	L2/L3	0.151711	0.449421	0.123392	9.46116e-06
22	L3/L4	0.245505	0.773255	0.198286	1.05954e-05
22	L4/L5	0.844799	1.60501	0.741704	3.37754e-05
22	L5/S1	0.63349	1.69153	0.533	0.000112352
22	LL	0.640354	1.99343	0.503552	3.09398e-06
23	L1/L2	0.465056	1.23807	0.390725	6.22334e-05
23	L2/L3	0.414032	1.12548	0.346479	4.14594e-05
23	L3/L4	0.828772	2.09881	0.715523	4.56003e-05
23	L4/L5	0.392262	0.814948	0.340884	2.26072e-06
23	L5/S1	0.827558	2.05203	0.690525	7.939e-05
23	LL	1.50249	4.10062	1.23533	9.20798e-05
24	L1/L2	0.0584439	0.149683	0.0486054	4.05482e-06
24	L2/L3	0.510762	2.28072	0.402556	3.19389e-05
24	L3/L4	0.41173	1.29212	0.319725	4.01337e-05
24	L4/L5	0.498315	1.7861	0.39308	8.19707e-06
24	L5/S1	1.26443	3.70317	1.05419	2.53808e-05
24	LL	0.272809	0.776761	0.224759	1.40463e-05
25	L1/L2	0.166594	0.474241	0.132123	9.13233e-07
25	L2/L3	0.0569314	0.138028	0.0486515	8.36332e-09
25	L3/L4	0.500148	1.56225	0.392224	9.84941e-06
25	L4/L5	0.12526	0.266299	0.10638	1.10429e-06
25	L5/S1	0.290826	0.964661	0.236063	3.36639e-05
25	LL	0.685884	2.31498	0.533634	1.97435e-06
26	L1/L2	1.15171	3.55366	0.915159	2.15546e-05
26	L2/L3	1.38251	4.11304	1.05948	7.3593e-05
26	L3/L4	0.537576	1.32921	0.45365	2.65032e-06
26	L4/L5	0.195508	0.596705	0.161362	5.89121e-06
26	L5/S1	0.634201	2.15777	0.505599	1.42381e-05
26	LL	0.933044	2.97815	0.721601	3.58818e-05
27	L1/L2	0.360074	1.05116	0.295525	1.47865e-06
27	L2/L3	0.13755	0.364918	0.114665	1.47839e-05
27	L3/L4	0.431739	1.08666	0.366706	8.49757e-05
27	L4/L5	0.813384	1.84065	0.687735	4.84896e-05
27	L5/S1	0.227771	0.468227	0.197493	3.36188e-05
27	LL	0.918805	2.47734	0.773189	3.9879e-07
28	L1/L2	0.515445	1.87141	0.410133	4.29096e-06
28	L2/L3	0.190109	0.651337	0.147619	3.9865e-06
28	L3/L4	0.127893	0.410121	0.100091	3.53001e-06
28	L4/L5	0.753788	2.51859	0.588887	1.86748e-05
28	L5/S1	0.822221	1.74454	0.713455	1.15486e-05
28	LL	0.436502	1.28388	0.348865	3.85814e-06
29	L1/L2	0.203806	0.453079	0.175903	7.10041e-07
29	L2/L3	0.313238	0.63266	0.274198	5.92715e-06
29	L3/L4	0.182369	0.55787	0.146252	1.40469e-06
29	L4/L5	0.32266	0.698142	0.28001	8.07997e-06
29	L5/S1	0.139515	0.426594	0.107088	2.73995e-06
29	LL	0.70814	1.84761	0.568027	1.29312e-05
30	L1/L2	0.222831	0.532703	0.19258	6.49397e-06
30	L2/L3	0.647117	2.1373	0.520454	6.07174e-05
30	L3/L4	0.380275	1.23049	0.304718	7.51796e-06
30	L4/L5	0.150781	0.290817	0.130637	1.20582e-05
30	L5/S1	0.727772	2.23122	0.581262	1.49526e-05
30	LL	0.426151	0.992639	0.370273	7.87635e-06
31	L1/L2	0.258356	0.700714	0.212612	8.56858e-06
31	L2/L3	0.14439	0.437768	0.116594	2.81282e-06
31	L3/L4	0.287748	0.813349	0.240371	6.41065e-06
31	L4/L5	0.685972	2.26401	0.56821	1.6498e-05
31	L5/S1	0.559528	2.21465	0.43841	6.67249e-05
31	LL	2.13723	4.9563	1.80652	4.63405e-05
32	L1/L2	0.339546	0.952991	0.267924	2.06741e-05
32	L2/L3	0.40092	1.00534	0.333199	1.5131e-06
32	L3/L4	0.635936	1.83909	0.505313	5.55748e-05
32	L4/L5	0.320725	0.860708	0.259756	1.31777e-05
32	L5/S1	0.856942	1.80772	0.744515	3.05726e-05
32	LL	1.07885	3.06721	0.871276	4.59558e-06
33	L1/L2	0.183583	0.558549	0.146214	1.84718e-06
33	L2/L3	0.178996	0.536968	0.147712	1.13411e-06
33	L3/L4	0.471591	1.33064	0.370465	3.43133e-05
33	L4/L5	0.275879	0.570216	0.241311	5.47011e-05
33	L5/S1	0.891551	2.85296	0.699565	6.93169e-06
33	LL	0.848898	2.80741	0.671219	1.03726e-05
34	L1/L2	0.147991	0.35848	0.125887	5.6019e-05
34	L2/L3	0.461393	1.08032	0.385554	8.43335e-06
34	L3/L4	0.323479	1.03036	0.263948	2.89849e-06
34	L4/L5	0.537775	1.8229	0.430993	1.999e-05
34	L5/S1	1.24147	3.70021	1.02706	0.00010308
34	LL	0.916558	2.5732	0.765684	1.18221e-05
35	L1/L2	0.259208	0.700199	0.22032	2.87923e-06
35	L2/L3	0.18155	0.431774	0.152245	2.15311e-05
35	L3/L4	0.285365	0.881975	0.221816	1.32199e-05
35	L4/L5	0.101902	0.292452	0.0829218	2.98577e-06
35	L5/S1	0.129619	0.367451	0.107098	1.24554e-05
35	LL	1.47227	4.44077	1.0923	7.72097e-06
36	L1/L2	0.526516	1.18632	0.457396	1.37987e-05
36	L2/L3	0.183294	0.55643	0.145632	6.41672e-07
36	L3/L4	0.246234	0.504374	0.216207	1.46049e-06
36	L4/L5	0.392464	1.15395	0.323791	8.34595e-06
36	L5/S1	0.628748	1.99955	0.513707	0.000147284
36	LL	0.449789	1.34776	0.363217	1.85783e-05
37	L1/L2	0.170936	0.551821	0.140936	1.17017e-06
37	L2/L3	0.493451	1.65228	0.389675	1.1365e-06
37	L3/L4	0.330453	0.902137	0.265708	2.16166e-05
37	L4/L5	0.470211	1.59476	0.369804	3.9295e-05
37	L5/S1	0.429148	1.42179	0.345329	3.81712e-05
37	LL	0.886793	2.80736	0.739846	2.55537e-05
38	L1/L2	0.981884	2.92158	0.766961	4.05589e-05
38	L2/L3	0.589114	1.6968	0.440786	3.52761e-05
38	L3/L4	0.281828	0.777049	0.207907	1.83752e-06
38	L4/L5	0.119223	0.277065	0.100583	6.41334e-08
38	L5/S1	0.500538	1.47229	0.402069	1.80783e-05
38	LL	1.1424	3.3154	0.884489	3.08151e-05
39	L1/L2	0.356902	1.07965	0.291909	4.17433e-07
39	L2/L3	0.674839	1.95659	0.535667	3.3193e-06
39	L3/L4	0.292903	0.705822	0.246619	1.39119e-05
39	L4/L5	0.848414	3.15699	0.662974	2.64468e-05
39	L5/S1	0.765824	2.44022	0.610017	2.92941e-06
39	LL	1.62143	5.6489	1.32636	6.86599e-05
40	L1/L2	0.498786	1.1374	0.425637	1.06055e-05
40	L2/L3	0.313004	0.651643	0.27081	1.50935e-05
40	L3/L4	0.762893	1.84278	0.628426	0.000112197
40	L4/L5	1.25342	3.2148	1.03288	7.31282e-05
40	L5/S1	0.326865	0.88593	0.268781	2.30997e-05
40	LL	0.816518	2.38999	0.668239	3.82669e-06
41	L1/L2	0.781298	2.03823	0.655307	0.000176226
41	L2/L3	0.647421	1.59052	0.533448	1.12084e-05
41	L3/L4	0.408256	0.792354	0.35357	1.86883e-05
41	L4/L5	0.654748	1.39507	0.553991	1.66637e-05
41	L5/S1	0.683593	1.99961	0.551845	0.000132204
41	LL	0.768572	2.03439	0.644999	5.73113e-06
42	L1/L2	0.156386	0.428209	0.124645	4.78013e-06
42	L2/L3	0.458189	1.13436	0.386372	8.89275e-06
42	L3/L4	0.837498	1.60072	0.727853	5.46816e-05
42	L4/L5	0.670921	1.91134	0.523921	7.23182e-06
42	L5/S1	0.5844	1.26257	0.502826	0.000105858
42	LL	0.885436	1.87561	0.764804	7.12405e-06
43	L1/L2	0.122808	0.292974	0.106338	1.25402e-06
43	L2/L3	0.142505	0.347045	0.120355	3.89872e-05
43	L3/L4	0.385746	1.10327	0.323384	2.51275e-05
43	L4/L5	0.783107	1.55963	0.687922	5.67565e-05
43	L5/S1	0.288349	0.627333	0.254509	9.25267e-07
43	LL	0.858802	1.61379	0.770659	5.01105e-05
44	L1/L2	0.254951	0.878868	0.194213	8.93565e-07
44	L2/L3	0.74657	1.73139	0.629423	2.75806e-05
44	L3/L4	0.181535	0.42389	0.15774	4.25686e-05
44	L4/L5	0.220436	0.746916	0.17469	3.72023e-06
44	L5/S1	1.16233	3.18025	0.995112	8.5361e-05
44	LL	0.558107	1.33648	0.476752	3.04286e-06
45	L1/L2	0.503869	1.51556	0.394995	3.06871e-06
45	L2/L3	0.195708	0.546293	0.155917	1.5154e-05
45	L3/L4	0.599917	2.20422	0.477037	4.14813e-05
45	L4/L5	0.828732	2.34975	0.659042	6.67551e-06
45	L5/S1	0.403812	1.22455	0.327748	1.72157e-05
45	LL	1.01522	2.29305	0.874695	1.81193e-05
46	L1/L2	0.264582	0.803729	0.218435	1.45816e-05
46	L2/L3	1.50507	3.96012	1.18966	3.14042e-05
46	L3/L4	0.100025	0.2767	0.0828976	1.77938e-06
46	L4/L5	0.184863	0.591892	0.147315	4.52097e-06
46	L5/S1	0.5941	1.74154	0.483785	5.51733e-06
46	LL	1.43497	4.16133	1.16729	1.38472e-05
47	L1/L2	0.598539	1.75021	0.484218	5.53856e-05
47	L2/L3	0.565503	1.19286	0.490791	4.98455e-05
47	L3/L4	0.649296	1.90055	0.537383	3.36049e-06
47	L4/L5	1.07967	3.25653	0.902307	0.000279812
47	L5/S1	0.486678	1.38009	0.410737	1.58331e-05
47	LL	1.00381	2.5595	0.825555	6.83861e-06
48	L1/L2	0.413454	0.936832	0.354377	6.14006e-05
48	L2/L3	0.401353	1.26726	0.319193	9.54539e-05
48	L3/L4	0.847095	2.33323	0.697005	4.62486e-05
48	L4/L5	0.730251	2.34809	0.572234	1.85739e-05
48	L5/S1	1.4696	5.17481	1.18461	3.78176e-05
48	LL	0.720851	2.03731	0.575913	1.61307e-05
49	L1/L2	0.235649	0.500983	0.205778	1.42678e-05
49	L2/L3	0.917187	2.74989	0.73258	4.93536e-05
49	L3/L4	0.835609	1.57394	0.718931	2.44517e-06
49	L4/L5	0.27945	0.673983	0.242856	1.04287e-06
49	L5/S1	0.361786	1.31613	0.281944	2.57337e-06
49	LL	1.00982	2.78382	0.827772	4.13322e-06
50	L1/L2	0.664398	2.00302	0.528011	1.7423e-05
50	L2/L3	0.398667	1.03462	0.334646	6.23145e-05
50	L3/L4	0.464126	1.46377	0.387725	1.51805e-05
50	L4/L5	0.208442	0.670893	0.167548	3.25152e-06
50	L5/S1	0.937227	2.69932	0.772322	6.12837e-07
50	LL	0.340553	0.696361	0.293447	6.59701e-06

## Sheet: I1T2_vs_I2T1
Interrater (I1T2 vs I2T1) Hausdorff distances							abbreviation	meaning		references
patient_ID	segment	RMS	max	mean	min		RMS	root mean square		1	Cignoni P, Callieri M, Corsini M, et al (2008) MeshLab: An open-source mesh processing tool. The Eurographics Association
21	L1/L2	1.43826	3.87549	1.198	0.000464745		I1, I2	investigator 1 and 2		2	Cignoni P, Rocchini C, Scopigno R (1998) Metro: Measuring Error on Simplified Surfaces. Comput Graph Forum 17:167–174. https://doi.org/10.1111/1467-8659.00236
21	L2/L3	0.502994	1.13786	0.426295	0.000132008		T1, T2	time point 1 and 2
21	L3/L4	1.43718	4.38151	1.07401	7.03755e-05		L1-5	lumbar level 1-5
21	L4/L5	1.3813	4.36642	1.04428	2.05872e-05		S1	first sacral segment
21	L5/S1	0.932752	3.49086	0.737529	9.81323e-06		LL	lumbar lordosis
21	LL	0.485173	1.40802	0.398103	1.42996e-05		Hausdorff distances	distances as measured by Meshlab's (1) Metro algorithm (2)
1	L1/L2	2.25717	6.21799	1.88747	1.60092e-06
1	L2/L3	1.51082	3.35093	1.29331	6.27236e-05
1	L3/L4	1.85896	3.6974	1.62612	0.000137128
1	L4/L5	1.27153	2.78472	1.10497	0.000139442
1	L5/S1	0.748825	2.36824	0.624384	3.01084e-05
1	LL	1.33529	3.63438	1.07117	6.45428e-06
2	L1/L2	0.190568	0.588449	0.155495	2.31727e-05
2	L2/L3	0.354727	1.121	0.286535	1.59033e-06
2	L3/L4	0.596425	2.09333	0.472993	3.7803e-05
2	L4/L5	0.1574	0.366749	0.135091	3.44971e-06
2	L5/S1	0.291358	0.911099	0.223801	2.13601e-05
2	LL	0.977955	2.28968	0.828875	5.80094e-06
3	L1/L2	0.429772	1.53981	0.352031	2.6573e-05
3	L2/L3	0.436198	1.65246	0.343483	1.24795e-05
3	L3/L4	0.522507	1.34246	0.444243	1.39487e-05
3	L4/L5	0.488295	1.1209	0.409806	6.72053e-05
3	L5/S1	0.48117	1.21079	0.414158	0.000151927
3	LL	1.91142	6.85591	1.54777	8.80676e-05
4	L1/L2	0.187294	0.573457	0.155528	1.94689e-05
4	L2/L3	0.0988666	0.198925	0.0858933	7.01788e-06
4	L3/L4	0.113598	0.347678	0.0940224	1.10128e-05
4	L4/L5	0.231295	0.630764	0.177162	6.14344e-06
4	L5/S1	0.471327	0.928144	0.400028	9.54676e-06
4	LL	0.557787	1.575	0.461664	8.65456e-06
5	L1/L2	0.354088	0.830587	0.304981	3.89448e-05
5	L2/L3	0.500978	1.3118	0.426403	2.4122e-05
5	L3/L4	0.764351	2.15593	0.630212	4.51527e-05
5	L4/L5	0.636369	1.8677	0.50561	1.86548e-05
5	L5/S1	0.557405	1.60224	0.452371	5.91589e-06
5	LL	0.230465	0.728943	0.181743	1.747e-06
6	L1/L2	0.823285	1.62687	0.728816	9.88047e-05
6	L2/L3	0.641926	1.98203	0.532953	5.28089e-06
6	L3/L4	0.446656	1.05617	0.384999	7.31982e-05
6	L4/L5	0.497806	1.63153	0.41716	5.88767e-05
6	L5/S1	0.611279	1.83848	0.496589	6.10163e-05
6	LL	1.10757	3.11938	0.906802	3.18337e-05
7	L1/L2	0.528573	1.25935	0.443116	5.04809e-06
7	L2/L3	0.54538	1.30609	0.464882	8.54571e-06
7	L3/L4	0.32429	0.68159	0.286615	9.88241e-06
7	L4/L5	0.678405	2.36077	0.530186	1.32386e-05
7	L5/S1	1.166	3.55163	0.956357	3.15947e-05
7	LL	0.936592	2.785	0.746142	1.58489e-05
8	L1/L2	0.382334	1.22656	0.317232	3.96912e-05
8	L2/L3	0.559778	1.54816	0.442986	1.98272e-05
8	L3/L4	0.327562	0.977683	0.26627	5.22276e-06
8	L4/L5	0.287489	0.854399	0.240234	7.60533e-05
8	L5/S1	0.533105	1.52373	0.438371	7.28093e-05
8	LL	1.02192	3.09453	0.804565	2.02361e-05
9	L1/L2	0.55685	1.62428	0.450014	2.7614e-05
9	L2/L3	0.502083	1.66148	0.423083	5.49056e-06
9	L3/L4	0.626878	1.85453	0.518229	6.19578e-05
9	L4/L5	2.10323	4.71445	1.7377	0.000275476
9	L5/S1	1.04757	3.03142	0.866731	1.14439e-05
9	LL	1.06896	2.44945	0.932592	0.000214622
10	L1/L2	0.229224	0.712051	0.185906	1.19717e-05
10	L2/L3	0.31112	0.940038	0.258176	5.71728e-05
10	L3/L4	0.20688	0.60529	0.167228	2.09789e-05
10	L4/L5	0.182762	0.518114	0.151057	1.91412e-05
10	L5/S1	0.518374	1.08714	0.450577	1.13767e-05
10	LL	0.233617	0.665696	0.191713	7.45772e-06
11	L1/L2	0.215351	0.78475	0.173061	1.45966e-05
11	L2/L3	0.147263	0.34105	0.124544	6.84288e-06
11	L3/L4	0.588028	1.58546	0.481876	2.01502e-05
11	L4/L5	0.217243	0.601229	0.170498	2.39223e-05
11	L5/S1	0.29074	0.96773	0.240476	1.08591e-06
11	LL	0.996261	2.99208	0.827478	3.01681e-06
12	L1/L2	0.463708	1.70673	0.382051	4.95218e-05
12	L2/L3	0.627847	2.03422	0.509852	5.5819e-05
12	L3/L4	0.889682	2.84855	0.702521	3.55176e-05
12	L4/L5	0.366833	0.976098	0.309486	4.02806e-06
12	L5/S1	1.14489	2.40728	0.984625	3.04472e-05
12	LL	0.233356	0.727293	0.186515	7.92076e-07
13	L1/L2	0.441137	1.14844	0.374095	1.2698e-05
13	L2/L3	0.866228	2.44745	0.672095	6.02836e-05
13	L3/L4	0.759038	2.42529	0.595706	1.84345e-05
13	L4/L5	0.639064	2.00168	0.522527	6.81937e-06
13	L5/S1	0.372749	1.22314	0.302046	2.26594e-05
13	LL	1.26578	4.3035	0.957951	2.79572e-06
14	L1/L2	0.39973	1.08927	0.303252	6.92725e-06
14	L2/L3	0.0779798	0.24347	0.063487	3.5865e-06
14	L3/L4	0.319092	0.942586	0.25751	1.8285e-05
14	L4/L5	0.274025	0.672642	0.230731	2.88245e-05
14	L5/S1	0.288846	0.620913	0.252275	1.3134e-05
14	LL	0.745126	2.27566	0.602107	2.43245e-05
15	L1/L2	0.299301	0.917521	0.239696	1.25048e-05
15	L2/L3	0.412033	1.37864	0.321865	4.25616e-06
15	L3/L4	0.209304	0.489859	0.172879	2.57013e-06
15	L4/L5	0.214437	0.614285	0.172254	3.03471e-06
15	L5/S1	0.600494	1.37127	0.514915	4.76549e-06
15	LL	0.636888	1.70138	0.532318	1.28423e-05
16	L1/L2	0.456528	1.31129	0.362973	2.14496e-05
16	L2/L3	0.755308	2.34281	0.621857	7.49033e-06
16	L3/L4	0.415898	1.19883	0.336803	9.45426e-05
16	L4/L5	1.23456	2.96217	1.02165	5.20135e-05
16	L5/S1	0.333111	0.708357	0.283683	2.31496e-05
16	LL	1.21509	3.50552	1.00348	4.39671e-06
17	L1/L2	0.940327	2.45178	0.765968	0.000102794
17	L2/L3	0.133003	0.323875	0.114385	4.45848e-06
17	L3/L4	0.237071	0.698816	0.187731	2.90464e-08
17	L4/L5	0.153149	0.440014	0.130111	2.12118e-06
17	L5/S1	0.223274	0.551659	0.187526	1.48241e-05
17	LL	0.753581	2.14179	0.607199	2.29972e-05
18	L1/L2	0.182693	0.426111	0.15504	1.12527e-05
18	L2/L3	0.199099	0.453283	0.172829	4.62513e-05
18	L3/L4	0.801448	2.00195	0.655114	8.26605e-05
18	L4/L5	0.125074	0.272971	0.106727	1.29554e-05
18	L5/S1	1.07038	2.08797	0.935559	4.01561e-05
18	LL	0.418828	0.71871	0.372848	4.52982e-05
19	L1/L2	1.37554	4.30524	1.17752	0.000206217
19	L2/L3	1.30786	4.83876	1.03656	4.22544e-05
19	L3/L4	0.498217	1.84598	0.400516	2.16009e-05
19	L4/L5	0.980805	3.08386	0.818097	2.32144e-05
19	L5/S1	1.59845	4.87159	1.34263	2.20087e-05
19	LL	1.80764	4.03707	1.56765	5.30795e-05
20	L1/L2	0.311436	0.835687	0.25608	1.27935e-06
20	L2/L3	0.209244	0.494354	0.170918	1.25051e-06
20	L3/L4	0.423678	1.29536	0.349433	3.93828e-05
20	L4/L5	0.113099	0.307121	0.0918554	8.40528e-07
20	L5/S1	0.242473	0.507926	0.212108	4.10372e-06
20	LL	0.725291	2.09581	0.572011	2.40569e-06
22	L1/L2	0.464598	1.29054	0.35235	3.25975e-05
22	L2/L3	0.178979	0.46033	0.149915	1.10384e-06
22	L3/L4	0.239827	0.751814	0.191832	1.27989e-05
22	L4/L5	0.239704	0.620137	0.196517	3.11474e-06
22	L5/S1	0.288145	0.721031	0.24025	3.22443e-05
22	LL	0.543017	1.64869	0.412014	2.2306e-07
23	L1/L2	0.661976	2.36533	0.513617	7.24607e-06
23	L2/L3	0.242308	0.755338	0.190005	8.54708e-06
23	L3/L4	0.143449	0.46894	0.115622	4.41456e-06
23	L4/L5	0.656245	2.184	0.516225	6.57103e-05
23	L5/S1	0.46758	1.16504	0.395436	2.61088e-06
23	LL	0.615588	1.72828	0.488489	1.2118e-06
24	L1/L2	0.076811	0.191398	0.0646632	9.45528e-07
24	L2/L3	0.449182	1.35706	0.358299	2.29202e-05
24	L3/L4	0.312299	1.02025	0.250408	1.98136e-05
24	L4/L5	0.579099	1.79511	0.460305	1.87765e-05
24	L5/S1	0.214143	0.678642	0.175764	2.31938e-05
24	LL	0.160343	0.429166	0.131291	5.17056e-07
25	L1/L2	0.319246	1.14486	0.246745	3.0598e-05
25	L2/L3	0.464933	1.3407	0.366639	2.97873e-05
25	L3/L4	0.48617	1.54897	0.375365	9.25296e-06
25	L4/L5	0.11547	0.308127	0.095046	6.53395e-06
25	L5/S1	0.495905	1.59055	0.406899	3.1297e-05
25	LL	0.696179	1.9654	0.570548	1.1199e-05
26	L1/L2	0.387796	1.09949	0.329671	2.72848e-05
26	L2/L3	0.284734	0.725418	0.241517	6.13313e-06
26	L3/L4	0.362493	0.949097	0.30184	1.79292e-05
26	L4/L5	0.161999	0.329712	0.142756	1.4139e-05
26	L5/S1	0.756722	2.33761	0.598428	2.30407e-05
26	LL	0.834214	1.94702	0.725157	5.64046e-06
27	L1/L2	0.522489	1.24518	0.452844	3.92291e-07
27	L2/L3	0.438797	1.79095	0.348104	3.12463e-05
27	L3/L4	0.33739	0.82584	0.280973	3.3478e-05
27	L4/L5	0.689042	2.13992	0.524815	1.21809e-05
27	L5/S1	0.838427	2.37751	0.679014	4.21532e-05
27	LL	1.22245	3.43921	1.02377	1.08044e-05
28	L1/L2	0.553408	1.77832	0.452094	1.14997e-05
28	L2/L3	0.275404	0.539951	0.23293	6.26867e-07
28	L3/L4	0.176436	0.566932	0.140748	2.17437e-06
28	L4/L5	0.437271	1.03278	0.377367	6.29699e-06
28	L5/S1	0.640859	1.77904	0.543078	2.22797e-05
28	LL	1.53898	3.64321	1.30329	5.16603e-06
29	L1/L2	0.696688	2.73374	0.548339	7.78507e-06
29	L2/L3	0.722843	1.77283	0.61477	1.22124e-05
29	L3/L4	0.630874	2.05126	0.487315	1.31302e-05
29	L4/L5	0.545275	1.65304	0.440614	6.95297e-06
29	L5/S1	0.32219	0.758702	0.273118	7.50612e-05
29	LL	1.98023	6.37375	1.48673	1.7584e-06
30	L1/L2	0.76507	2.01916	0.645329	2.97942e-06
30	L2/L3	0.283455	0.722333	0.23429	1.7319e-05
30	L3/L4	0.222486	0.65416	0.185803	1.41143e-05
30	L4/L5	0.164463	0.549354	0.128961	1.59052e-06
30	L5/S1	0.579866	1.85127	0.468378	3.73678e-06
30	LL	1.0044	2.5074	0.822515	1.06124e-06
31	L1/L2	0.22393	0.599068	0.185791	3.14285e-05
31	L2/L3	0.227386	0.645011	0.191692	3.28227e-06
31	L3/L4	0.136376	0.408353	0.105917	3.28496e-07
31	L4/L5	0.611344	1.84621	0.477837	2.43214e-05
31	L5/S1	0.383221	1.19512	0.308049	8.41474e-06
31	LL	2.02349	6.16311	1.60591	2.3752e-05
32	L1/L2	0.325352	1.05445	0.262652	1.75443e-05
32	L2/L3	0.516991	1.61115	0.415641	2.01638e-05
32	L3/L4	0.595326	1.77121	0.48185	2.14477e-05
32	L4/L5	0.408475	0.864154	0.354134	8.97254e-06
32	L5/S1	1.83568	6.26876	1.44357	4.42742e-05
32	LL	1.41872	4.13913	1.18824	8.60353e-05
33	L1/L2	0.238206	0.755606	0.185524	1.11074e-05
33	L2/L3	0.0508342	0.0865539	0.0450124	4.10748e-06
33	L3/L4	0.704198	1.9175	0.552965	6.05381e-06
33	L4/L5	0.347282	1.01254	0.26968	1.4925e-05
33	L5/S1	0.31594	0.900919	0.266072	2.016e-05
33	LL	0.585436	1.28076	0.492583	1.12696e-05
34	L1/L2	0.0664256	0.150335	0.0555772	4.91673e-06
34	L2/L3	0.389741	1.07969	0.302799	4.13179e-06
34	L3/L4	0.199587	0.592398	0.16005	5.9826e-07
34	L4/L5	0.0967979	0.249068	0.0824978	6.62121e-06
34	L5/S1	0.734784	2.38663	0.589162	1.78178e-05
34	LL	0.132392	0.360243	0.107927	1.17382e-07
35	L1/L2	0.506453	1.27381	0.423764	1.90171e-05
35	L2/L3	0.498634	1.16856	0.422551	0.000122951
35	L3/L4	0.889443	2.77952	0.707498	1.98858e-05
35	L4/L5	0.719051	1.95075	0.584905	7.48445e-05
35	L5/S1	0.500455	1.18388	0.428486	5.0191e-05
35	LL	0.839915	2.22281	0.713481	2.10004e-05
36	L1/L2	0.113279	0.382796	0.0943721	1.23036e-05
36	L2/L3	0.197225	0.574449	0.156595	4.95592e-07
36	L3/L4	0.352641	0.943242	0.292179	1.45039e-05
36	L4/L5	0.328408	1.04836	0.259833	1.16275e-05
36	L5/S1	0.628042	1.25405	0.543005	9.2582e-06
36	LL	0.767033	2.26895	0.628365	3.08416e-05
37	L1/L2	0.165512	0.531656	0.129852	4.23717e-06
37	L2/L3	0.356997	0.92772	0.303766	3.25727e-08
37	L3/L4	0.691298	2.30148	0.54468	7.84258e-09
37	L4/L5	0.97461	2.22779	0.829657	3.06934e-05
37	L5/S1	0.86148	2.4697	0.697271	8.60627e-05
37	LL	1.39166	4.15346	1.08139	1.82751e-05
38	L1/L2	1.01249	3.54014	0.787344	4.37208e-08
38	L2/L3	0.400592	1.74548	0.309723	1.27215e-05
38	L3/L4	1.04382	3.28838	0.804742	5.50884e-05
38	L4/L5	0.605749	1.72295	0.497516	2.39343e-07
38	L5/S1	0.590269	2.0361	0.467058	3.52449e-06
38	LL	0.950043	2.67947	0.78991	8.83809e-06
39	L1/L2	0.0569493	0.155593	0.0463838	3.05948e-07
39	L2/L3	0.276345	0.59512	0.235164	1.87786e-06
39	L3/L4	0.389613	0.829641	0.337768	8.4684e-07
39	L4/L5	0.169519	0.420011	0.137685	2.14144e-06
39	L5/S1	0.320834	1.06057	0.257074	2.02895e-05
39	LL	1.85377	5.99096	1.50017	4.99781e-05
40	L1/L2	0.936606	2.96178	0.711868	0.000182002
40	L2/L3	0.716462	2.2318	0.596202	8.60566e-05
40	L3/L4	0.197236	0.66462	0.161619	1.03568e-05
40	L4/L5	0.456293	1.09595	0.38456	2.87478e-05
40	L5/S1	0.53983	1.42754	0.445097	8.68907e-06
40	LL	2.26798	7.67804	1.71651	2.27425e-05
41	L1/L2	0.293065	0.783147	0.239517	5.31331e-06
41	L2/L3	0.677669	1.7815	0.533557	2.9771e-05
41	L3/L4	0.106301	0.277855	0.0907857	9.10459e-06
41	L4/L5	0.38967	1.0187	0.31422	4.92874e-05
41	L5/S1	0.347531	0.834962	0.289733	2.77273e-05
41	LL	0.658228	1.44949	0.545192	7.3809e-06
42	L1/L2	0.16603	0.527773	0.129395	7.30717e-06
42	L2/L3	0.152006	0.409145	0.124149	3.23936e-06
42	L3/L4	0.892161	2.60995	0.696201	2.58668e-05
42	L4/L5	0.198481	0.541201	0.163819	1.24473e-05
42	L5/S1	0.313105	0.674359	0.269602	1.25373e-05
42	LL	1.03895	2.55624	0.899501	2.03298e-05
43	L1/L2	0.326676	0.738522	0.274608	3.83669e-05
43	L2/L3	0.699872	2.69075	0.544731	2.54288e-05
43	L3/L4	1.05354	2.70501	0.860209	2.8647e-05
43	L4/L5	0.78375	2.08192	0.658315	6.86771e-05
43	L5/S1	0.634198	1.7496	0.525489	3.9011e-05
43	LL	0.522832	1.52546	0.444112	2.13741e-05
44	L1/L2	0.117314	0.24863	0.101631	4.80535e-06
44	L2/L3	0.490528	1.30243	0.41335	2.21896e-06
44	L3/L4	0.105388	0.287929	0.0854349	2.69266e-07
44	L4/L5	0.123391	0.375212	0.0992603	9.19106e-07
44	L5/S1	0.43666	1.196	0.372971	5.95051e-06
44	LL	0.826428	1.91554	0.720824	3.52528e-05
45	L1/L2	1.38144	3.9491	1.12315	9.8856e-05
45	L2/L3	0.730725	2.15827	0.614726	3.38342e-06
45	L3/L4	0.9928	2.73452	0.820818	3.95927e-05
45	L4/L5	1.04375	2.56565	0.891252	1.8245e-05
45	L5/S1	0.584192	1.97887	0.466564	6.81084e-05
45	LL	1.23176	3.80582	0.981834	4.23445e-07
46	L1/L2	0.676747	1.71347	0.57045	2.60465e-07
46	L2/L3	2.7288	8.5294	1.98721	7.9221e-05
46	L3/L4	0.279667	0.897252	0.223957	3.36851e-06
46	L4/L5	0.180227	0.660321	0.141346	7.42339e-06
46	L5/S1	0.788319	1.90461	0.672235	9.53082e-05
46	LL	1.01341	2.54482	0.869229	2.06257e-06
47	L1/L2	0.34969	1.0942	0.276735	7.95983e-05
47	L2/L3	0.181348	0.551201	0.150135	1.28279e-05
47	L3/L4	0.480722	0.96779	0.419304	5.34255e-06
47	L4/L5	0.99411	2.40451	0.843404	1.2953e-05
47	L5/S1	0.360073	1.15336	0.282854	2.45578e-06
47	LL	1.07783	2.8944	0.875771	1.66398e-05
48	L1/L2	0.372548	1.23844	0.308369	5.05207e-05
48	L2/L3	0.0645536	0.167424	0.0538742	6.35225e-06
48	L3/L4	1.04863	3.03068	0.859859	0.000212577
48	L4/L5	0.589222	1.54277	0.491626	4.93077e-05
48	L5/S1	0.52547	1.08176	0.448385	1.21338e-05
48	LL	0.529079	1.61907	0.40802	4.99323e-06
49	L1/L2	0.581925	1.81173	0.462111	2.20193e-05
49	L2/L3	2.7811	8.44351	2.05966	2.67322e-05
49	L3/L4	0.966264	3.10416	0.775038	3.32852e-06
49	L4/L5	0.635599	1.3956	0.543697	6.41891e-06
49	L5/S1	0.828982	2.65549	0.681504	4.93966e-05
49	LL	1.34096	3.15108	1.15125	4.83963e-06
50	L1/L2	0.171429	0.379858	0.149323	4.05295e-06
50	L2/L3	0.173737	0.514498	0.1459	1.04203e-05
50	L3/L4	0.223374	0.701337	0.178192	8.43231e-07
50	L4/L5	0.424026	1.01544	0.358733	3.03471e-05
50	L5/S1	0.986792	3.1432	0.784195	6.08843e-06
50	LL	0.338804	1.04899	0.269207	1.1172e-05

## Sheet: I1T2_vs_I2T2
Interrater (I1T2 vs I2T2) Hausdorff distances							abbreviation	meaning		references
patient_ID	segment	RMS	max	mean	min		RMS	root mean square		1	Cignoni P, Callieri M, Corsini M, et al (2008) MeshLab: An open-source mesh processing tool. The Eurographics Association
21	L1/L2	1.48061	4.02522	1.2311	0.000153494		I1, I2	investigator 1 and 2		2	Cignoni P, Rocchini C, Scopigno R (1998) Metro: Measuring Error on Simplified Surfaces. Comput Graph Forum 17:167–174. https://doi.org/10.1111/1467-8659.00236
21	L2/L3	0.457769	0.982383	0.385193	5.28987e-05		T1, T2	time point 1 and 2
21	L3/L4	0.706443	2.11498	0.546538	5.18989e-05		L1-5	lumbar level 1-5
21	L4/L5	1.23197	3.69967	0.934057	3.9692e-05		S1	first sacral segment
21	L5/S1	0.76074	2.73572	0.603599	6.18938e-07		LL	lumbar lordosis
21	LL	0.822698	2.62101	0.671087	6.68042e-05		Hausdorff distances	distances as measured by Meshlab's (1) Metro algorithm (2)
1	L1/L2	2.02204	5.35411	1.70607	0.000238075
1	L2/L3	1.39068	3.06257	1.18751	6.77802e-05
1	L3/L4	1.34864	3.02089	1.15535	4.23958e-05
1	L4/L5	0.716339	1.28308	0.616215	2.34563e-05
1	L5/S1	0.9859	3.20929	0.79955	3.80462e-06
1	LL	1.68539	5.58971	1.26746	1.44052e-05
2	L1/L2	0.258712	0.814463	0.205992	1.14448e-07
2	L2/L3	0.192063	0.628268	0.15505	3.34012e-06
2	L3/L4	0.386209	1.11399	0.29766	9.11678e-06
2	L4/L5	0.354924	0.837915	0.303495	8.28869e-06
2	L5/S1	0.185519	0.61424	0.147502	1.4788e-05
2	LL	1.31781	3.4183	1.08738	5.19494e-05
3	L1/L2	0.38012	1.48347	0.302743	1.4666e-05
3	L2/L3	0.426383	1.48648	0.342913	5.95541e-05
3	L3/L4	0.798701	1.90397	0.692512	0.000210928
3	L4/L5	1.35811	3.37281	1.12657	8.3684e-05
3	L5/S1	0.46033	1.0742	0.401146	8.05019e-06
3	LL	2.10161	7.52105	1.68844	5.89385e-05
4	L1/L2	0.194594	0.55141	0.151785	2.2993e-06
4	L2/L3	0.461326	1.46358	0.366089	6.5282e-06
4	L3/L4	0.287417	0.838988	0.228683	1.53654e-05
4	L4/L5	0.143514	0.31439	0.123332	1.96386e-05
4	L5/S1	0.982291	2.4474	0.827502	1.26954e-05
4	LL	1.03405	3.51184	0.784835	3.1063e-06
5	L1/L2	1.30843	3.35015	1.03776	4.9508e-06
5	L2/L3	0.291924	0.713216	0.237627	1.19895e-05
5	L3/L4	0.606082	1.88365	0.475294	8.82323e-07
5	L4/L5	0.819229	2.24018	0.64574	1.5509e-05
5	L5/S1	0.469443	1.42664	0.379728	3.51103e-05
5	LL	0.464435	1.21976	0.393803	4.02501e-07
6	L1/L2	0.764641	1.54387	0.668759	6.04244e-06
6	L2/L3	1.18619	3.61305	0.925969	0.000133027
6	L3/L4	0.469495	1.25111	0.394732	8.23926e-06
6	L4/L5	0.435316	1.34986	0.361142	2.00385e-05
6	L5/S1	0.436504	1.11842	0.371499	0.000124103
6	LL	1.12824	3.34044	0.929403	1.68144e-05
7	L1/L2	0.0976237	0.286335	0.0828166	6.44907e-06
7	L2/L3	0.197506	0.596837	0.165206	1.86427e-06
7	L3/L4	1.36378	3.8409	1.08518	3.47727e-06
7	L4/L5	0.462264	1.64821	0.359528	3.07056e-06
7	L5/S1	0.565942	1.61639	0.479785	1.60251e-05
7	LL	1.32659	3.80562	1.04549	2.49884e-05
8	L1/L2	0.496899	1.40747	0.372215	1.32945e-05
8	L2/L3	1.06764	3.60669	0.842287	1.28398e-05
8	L3/L4	0.425989	1.32694	0.333954	2.23041e-06
8	L4/L5	0.29603	0.707927	0.256158	5.17685e-05
8	L5/S1	0.461431	1.37061	0.350075	7.81e-06
8	LL	0.875462	2.59392	0.692615	1.74112e-06
9	L1/L2	0.726879	2.11295	0.58364	3.52129e-05
9	L2/L3	0.539973	1.79099	0.454254	6.55631e-05
9	L3/L4	0.62503	1.75423	0.524157	3.06201e-05
9	L4/L5	0.762655	2.35615	0.57937	2.77726e-06
9	L5/S1	0.937214	2.57277	0.787345	6.34455e-05
9	LL	0.796636	2.18816	0.669189	1.09014e-05
10	L1/L2	0.482004	1.24254	0.413054	6.62983e-06
10	L2/L3	0.315946	0.678125	0.266603	3.17673e-05
10	L3/L4	0.446774	1.35483	0.3578	9.62573e-06
10	L4/L5	0.159585	0.437752	0.132059	2.28835e-06
10	L5/S1	0.211873	0.656762	0.16191	1.41224e-05
10	LL	0.881185	1.97403	0.754538	1.57156e-05
11	L1/L2	0.305485	1.11583	0.239545	4.71156e-06
11	L2/L3	0.121272	0.353334	0.0962474	1.52092e-05
11	L3/L4	0.526434	1.43589	0.429997	0.000118969
11	L4/L5	0.0631545	0.156664	0.0521156	2.91465e-07
11	L5/S1	0.394656	1.24052	0.324429	3.82274e-05
11	LL	1.07561	3.22033	0.87446	5.1241e-05
12	L1/L2	0.549897	1.82004	0.458673	3.15949e-05
12	L2/L3	0.602814	1.86491	0.504695	2.27675e-06
12	L3/L4	0.838738	2.57925	0.665063	0.000104728
12	L4/L5	0.538584	1.74703	0.439135	1.76163e-05
12	L5/S1	0.642552	1.57717	0.552316	5.59947e-05
12	LL	0.512981	1.43782	0.425144	5.46839e-06
13	L1/L2	0.446915	1.34568	0.372679	5.69596e-06
13	L2/L3	0.887379	2.40394	0.702197	1.24328e-05
13	L3/L4	0.447331	1.23938	0.369636	2.64137e-05
13	L4/L5	0.453231	0.980052	0.399358	2.88681e-05
13	L5/S1	0.343854	1.03574	0.281849	7.23597e-06
13	LL	0.9426	3.04191	0.754141	1.67758e-05
14	L1/L2	0.210617	0.441253	0.182403	1.68995e-05
14	L2/L3	0.204519	0.559264	0.152161	1.14472e-05
14	L3/L4	0.332087	0.905545	0.261786	8.56131e-06
14	L4/L5	0.063379	0.138329	0.0544597	5.87474e-07
14	L5/S1	0.460999	1.31325	0.37179	5.45227e-05
14	LL	0.65409	1.87808	0.510186	7.24953e-06
15	L1/L2	0.088495	0.275566	0.0685445	7.79218e-06
15	L2/L3	0.675802	2.32696	0.531538	7.1135e-05
15	L3/L4	0.247822	0.781407	0.19352	2.48027e-05
15	L4/L5	0.535363	1.4463	0.428639	1.3183e-05
15	L5/S1	0.273333	0.609111	0.228738	1.07665e-05
15	LL	0.733516	1.62256	0.639226	1.73508e-06
16	L1/L2	0.357921	1.19149	0.291708	1.27461e-05
16	L2/L3	0.605282	1.80388	0.520481	7.14371e-06
16	L3/L4	0.541369	1.4774	0.431151	5.97628e-06
16	L4/L5	0.788515	1.62013	0.67598	2.55533e-05
16	L5/S1	0.337304	1.27156	0.26704	9.20508e-06
16	LL	0.792884	2.14101	0.670723	1.12389e-05
17	L1/L2	0.583368	1.42963	0.498533	3.08094e-05
17	L2/L3	0.0699184	0.225679	0.0572757	4.51888e-07
17	L3/L4	0.400127	1.22362	0.304486	9.72521e-06
17	L4/L5	0.220011	0.716084	0.175849	4.75246e-06
17	L5/S1	0.160662	0.539122	0.132788	2.33886e-06
17	LL	0.686207	1.57207	0.580323	1.6179e-05
18	L1/L2	0.393826	1.07353	0.308111	5.62959e-05
18	L2/L3	0.447365	1.09748	0.369495	2.43569e-05
18	L3/L4	0.474196	1.15056	0.39182	6.54095e-05
18	L4/L5	0.189862	0.374269	0.164873	7.47763e-06
18	L5/S1	1.5582	4.20438	1.29011	3.80927e-05
18	LL	0.307915	0.56168	0.274611	2.01272e-05
19	L1/L2	1.2459	3.22348	1.07997	0.000188496
19	L2/L3	0.400586	1.17505	0.331273	6.69535e-07
19	L3/L4	0.655913	1.5516	0.567017	3.55407e-05
19	L4/L5	0.814476	2.03534	0.692466	1.34954e-05
19	L5/S1	1.63711	5.32713	1.35334	6.87295e-08
19	LL	1.90936	4.98931	1.62454	1.63336e-05
20	L1/L2	0.159459	0.308063	0.140631	1.72294e-05
20	L2/L3	0.104586	0.291853	0.0780499	6.93312e-07
20	L3/L4	0.330601	0.983963	0.27292	5.04152e-06
20	L4/L5	0.195655	0.635575	0.153355	1.06129e-05
20	L5/S1	0.742944	2.15182	0.610982	3.71369e-05
20	LL	0.81019	2.50396	0.631063	4.33919e-06
22	L1/L2	0.231616	0.629678	0.183416	2.33574e-07
22	L2/L3	0.153037	0.457535	0.122917	7.07616e-06
22	L3/L4	0.277909	0.788728	0.223529	2.75684e-05
22	L4/L5	0.380236	1.13216	0.285054	1.45534e-06
22	L5/S1	0.584111	1.82039	0.466975	1.96027e-06
22	LL	0.295789	0.610946	0.248694	1.91446e-05
23	L1/L2	0.109753	0.275731	0.0938994	7.5321e-06
23	L2/L3	0.340964	1.08184	0.267623	8.13719e-06
23	L3/L4	0.465065	1.38176	0.380204	8.83617e-06
23	L4/L5	0.209035	0.606849	0.168373	1.78405e-05
23	L5/S1	0.427418	1.20238	0.347769	1.56866e-05
23	LL	1.23489	3.56786	0.956464	3.4366e-05
24	L1/L2	0.12588	0.411202	0.0983824	2.76004e-06
24	L2/L3	0.270979	0.942093	0.214868	1.70671e-05
24	L3/L4	0.248739	0.752135	0.195263	1.19862e-05
24	L4/L5	0.42052	1.41804	0.332721	1.64006e-05
24	L5/S1	0.984948	3.35398	0.78319	2.78475e-05
24	LL	0.356416	0.637016	0.319172	1.07562e-05
25	L1/L2	0.250201	0.823133	0.196336	2.35771e-06
25	L2/L3	0.447664	0.997299	0.386093	7.13266e-06
25	L3/L4	0.627898	1.7191	0.511862	3.59348e-06
25	L4/L5	0.0881522	0.263982	0.0702112	3.26199e-07
25	L5/S1	0.331637	0.993478	0.257279	9.32002e-07
25	LL	0.735415	2.15614	0.611309	2.63154e-05
26	L1/L2	0.521003	1.90938	0.428884	6.66293e-06
26	L2/L3	0.658716	2.24487	0.504278	2.00703e-06
26	L3/L4	0.52422	1.54896	0.420819	7.85483e-05
26	L4/L5	0.28317	0.663916	0.241225	4.93901e-05
26	L5/S1	0.63088	1.96957	0.512938	1.51147e-05
26	LL	0.901986	2.80956	0.7116	8.67927e-07
27	L1/L2	0.412308	1.07168	0.339844	1.82441e-05
27	L2/L3	0.434718	1.77387	0.336448	1.18447e-05
27	L3/L4	0.451132	1.09805	0.376365	0.000105901
27	L4/L5	0.945285	2.24434	0.797443	0.000123201
27	L5/S1	0.323463	0.760552	0.264647	3.24086e-06
27	LL	1.3706	4.09499	1.13276	4.43475e-06
28	L1/L2	0.628287	2.07607	0.513642	5.90486e-06
28	L2/L3	0.269327	0.761167	0.221309	3.17036e-06
28	L3/L4	0.113996	0.329553	0.0933506	9.2232e-07
28	L4/L5	0.75319	2.16865	0.622161	1.96496e-05
28	L5/S1	0.917006	2.39533	0.75551	4.93902e-05
28	LL	0.844402	2.65891	0.678856	1.62072e-05
29	L1/L2	0.406052	1.71288	0.319322	1.43735e-05
29	L2/L3	0.466337	1.66702	0.370769	1.19194e-05
29	L3/L4	0.439571	1.46807	0.351099	1.05895e-05
29	L4/L5	0.428111	1.03876	0.359961	0.000112598
29	L5/S1	0.193662	0.447895	0.166692	7.3357e-06
29	LL	0.671258	2.05094	0.559424	4.97285e-06
30	L1/L2	0.444067	1.35123	0.368899	6.52992e-06
30	L2/L3	0.468036	1.34529	0.386811	1.85911e-05
30	L3/L4	0.340706	1.05707	0.277844	8.07549e-06
30	L4/L5	0.217513	0.560939	0.189742	1.6655e-05
30	L5/S1	0.834639	2.82774	0.666968	2.6271e-05
30	LL	0.70639	2.00449	0.577643	1.81778e-06
31	L1/L2	0.170727	0.486469	0.145752	1.02562e-05
31	L2/L3	0.150175	0.44036	0.11983	6.35743e-06
31	L3/L4	0.164063	0.330973	0.140984	2.89113e-06
31	L4/L5	0.611171	2.11565	0.487007	2.34873e-05
31	L5/S1	0.372278	1.15308	0.301908	1.41832e-05
31	LL	1.62985	5.02998	1.27437	1.84313e-05
32	L1/L2	0.40052	1.26605	0.315362	2.31068e-05
32	L2/L3	0.511362	1.54395	0.405305	1.10793e-05
32	L3/L4	0.66184	2.08461	0.535083	4.72346e-05
32	L4/L5	0.418647	1.16092	0.341347	0.000108424
32	L5/S1	2.06037	7.32348	1.58584	1.73983e-05
32	LL	1.40735	3.69293	1.1918	1.40016e-06
33	L1/L2	0.189917	0.530239	0.15668	5.73265e-06
33	L2/L3	0.143297	0.427834	0.117302	1.95397e-07
33	L3/L4	0.477887	1.38248	0.375281	1.52962e-05
33	L4/L5	0.104812	0.193412	0.0922061	1.80873e-05
33	L5/S1	0.445966	0.828716	0.395377	0.000101079
33	LL	0.711527	2.34113	0.561211	1.9206e-05
34	L1/L2	0.0751012	0.168063	0.0655427	2.53043e-06
34	L2/L3	0.201749	0.53273	0.159665	1.85502e-06
34	L3/L4	0.161439	0.372453	0.141637	8.13403e-07
34	L4/L5	0.375758	1.26049	0.305004	1.18589e-05
34	L5/S1	0.621187	2.10078	0.495818	5.85772e-05
34	LL	0.486744	1.04716	0.424325	3.01916e-05
35	L1/L2	0.650827	1.63823	0.542382	6.62359e-05
35	L2/L3	0.683051	1.58074	0.582847	7.73259e-05
35	L3/L4	0.749106	2.28601	0.571993	1.28088e-05
35	L4/L5	0.501523	1.16175	0.431784	1.3093e-05
35	L5/S1	0.478394	1.17712	0.405465	5.80421e-06
35	LL	1.42767	3.84837	1.18917	3.98831e-05
36	L1/L2	0.65365	1.85062	0.527654	6.02815e-05
36	L2/L3	0.118087	0.340115	0.0969876	6.98546e-06
36	L3/L4	0.112196	0.305759	0.0924986	3.70056e-06
36	L4/L5	0.181067	0.528037	0.146228	5.07417e-06
36	L5/S1	0.405095	0.871087	0.336946	2.00539e-05
36	LL	0.72955	2.10355	0.589265	4.75059e-05
37	L1/L2	0.290464	0.806826	0.2387	2.45723e-06
37	L2/L3	0.624732	1.77065	0.497745	9.34232e-06
37	L3/L4	0.794902	2.60957	0.635887	6.04105e-05
37	L4/L5	0.664974	1.66814	0.560398	3.39667e-05
37	L5/S1	0.965945	2.97007	0.795552	2.95603e-06
37	LL	0.825037	2.55236	0.660586	6.57047e-05
38	L1/L2	1.05057	4.32659	0.813414	4.21433e-06
38	L2/L3	0.513871	2.04109	0.403745	1.56996e-05
38	L3/L4	0.560663	1.84551	0.433257	4.49178e-05
38	L4/L5	0.163583	0.629731	0.130845	6.02127e-06
38	L5/S1	0.798028	2.75026	0.638998	5.60122e-05
38	LL	1.51863	4.16964	1.25342	9.58357e-06
39	L1/L2	0.285992	0.731574	0.235581	7.9442e-06
39	L2/L3	0.234376	0.432731	0.208383	1.72033e-05
39	L3/L4	0.191315	0.648559	0.150724	1.54931e-05
39	L4/L5	0.679743	2.00026	0.522526	4.06292e-06
39	L5/S1	0.66258	1.93502	0.513358	1.50519e-05
39	LL	1.33879	4.21303	1.09474	2.09764e-05
40	L1/L2	0.984297	3.38959	0.753254	2.05696e-05
40	L2/L3	0.628294	2.04782	0.513211	2.26326e-05
40	L3/L4	0.729189	1.56569	0.616437	8.15275e-06
40	L4/L5	0.965358	2.18392	0.835246	0.000142151
40	L5/S1	0.453516	1.1505	0.379787	3.43403e-05
40	LL	0.960229	2.98568	0.733131	8.12075e-06
41	L1/L2	1.34038	3.22456	1.11115	2.25171e-05
41	L2/L3	0.208386	0.718359	0.170296	9.25158e-06
41	L3/L4	0.556245	1.38198	0.435366	3.6403e-06
41	L4/L5	0.854667	2.35463	0.650331	3.36077e-05
41	L5/S1	0.370747	0.927644	0.315023	4.04483e-05
41	LL	0.629385	1.35951	0.536973	9.30475e-06
42	L1/L2	0.263278	0.68319	0.208735	2.83867e-05
42	L2/L3	0.134146	0.409603	0.109856	7.10679e-07
42	L3/L4	0.45764	1.27697	0.371501	2.85381e-06
42	L4/L5	0.48151	0.917275	0.407543	3.71604e-05
42	L5/S1	0.359819	1.05912	0.290003	1.90156e-05
42	LL	0.600951	1.80685	0.492607	8.15327e-06
43	L1/L2	0.277901	0.654845	0.220769	4.02071e-06
43	L2/L3	0.507576	2.06383	0.396731	6.37771e-05
43	L3/L4	0.681878	1.84543	0.555528	4.42615e-06
43	L4/L5	1.38557	2.72492	1.18476	0.0002845
43	L5/S1	0.624264	1.97506	0.508109	9.58553e-06
43	LL	1.03643	2.8702	0.847342	5.84711e-06
44	L1/L2	0.414615	1.09898	0.348178	1.07053e-05
44	L2/L3	0.279791	0.549318	0.243277	4.76144e-06
44	L3/L4	0.183384	0.548834	0.153481	4.56862e-06
44	L4/L5	0.163226	0.521192	0.126321	9.13433e-06
44	L5/S1	0.818042	2.74733	0.65741	4.12031e-06
44	LL	0.384971	0.807028	0.32739	1.47517e-05
45	L1/L2	0.759794	1.97086	0.654994	0.000159815
45	L2/L3	0.651084	1.84522	0.540449	7.34596e-06
45	L3/L4	0.95517	2.84763	0.777876	9.11428e-05
45	L4/L5	0.566744	1.98538	0.457467	3.70981e-05
45	L5/S1	0.601879	1.85513	0.480476	1.95028e-05
45	LL	1.21268	3.35364	1.00893	4.84304e-06
46	L1/L2	0.629828	1.7822	0.515114	2.03437e-05
46	L2/L3	1.60816	4.95576	1.19086	7.99551e-05
46	L3/L4	0.391357	0.696784	0.3406	4.82034e-05
46	L4/L5	0.207387	0.585024	0.167195	6.21343e-06
46	L5/S1	0.585694	1.42904	0.4813	5.28572e-05
46	LL	1.59358	4.49377	1.328	5.49049e-05
47	L1/L2	0.456479	1.24272	0.357991	1.22322e-05
47	L2/L3	0.532045	1.52632	0.438538	1.98599e-05
47	L3/L4	0.323061	0.870492	0.273338	2.12868e-05
47	L4/L5	0.664515	1.19917	0.58142	8.66047e-05
47	L5/S1	0.140872	0.364136	0.116261	3.03321e-06
47	LL	0.888851	1.94882	0.733439	5.82244e-05
48	L1/L2	0.237991	0.689999	0.188163	1.24364e-05
48	L2/L3	0.224093	0.686799	0.1838	4.80906e-05
48	L3/L4	0.386571	0.852964	0.332905	5.51426e-05
48	L4/L5	0.384491	1.11533	0.305337	1.42973e-05
48	L5/S1	0.876706	3.11667	0.701131	0.000163086
48	LL	0.72058	1.97568	0.557541	2.20253e-05
49	L1/L2	0.584513	1.71492	0.486902	1.6191e-05
49	L2/L3	2.09234	6.22171	1.60246	2.43017e-05
49	L3/L4	0.78643	1.77086	0.667656	0.000164166
49	L4/L5	0.463991	1.20008	0.390406	1.58705e-05
49	L5/S1	0.286703	0.952536	0.233073	2.32206e-06
49	LL	1.38177	3.00441	1.2019	1.68951e-05
50	L1/L2	0.446339	1.30459	0.350645	1.40323e-07
50	L2/L3	0.163009	0.434283	0.133461	6.3464e-07
50	L3/L4	0.24453	0.708445	0.190952	1.06766e-05
50	L4/L5	0.149652	0.430856	0.124392	1.50357e-05
50	L5/S1	0.54882	1.74653	0.450406	7.66157e-05
50	LL	0.27064	0.852284	0.213942	1.94007e-06

## Sheet: I2T1_vs_I2T2
I2 Intrarater (I2T1 vs I2T2) Hausdorff distances							abbreviation	meaning		references
patient_ID	segment	RMS	max	mean	min		RMS	root mean square		1	Cignoni P, Callieri M, Corsini M, et al (2008) MeshLab: An open-source mesh processing tool. The Eurographics Association
21	L1/L2	0.248794	0.672377	0.188951	2.59353e-05		I1, I2	investigator 1 and 2		2	Cignoni P, Rocchini C, Scopigno R (1998) Metro: Measuring Error on Simplified Surfaces. Comput Graph Forum 17:167–174. https://doi.org/10.1111/1467-8659.00236
21	L2/L3	0.275752	0.875944	0.230551	1.50238e-05		T1, T2	time point 1 and 2
21	L3/L4	0.452687	1.43244	0.373049	2.98074e-05		L1-5	lumbar level 1-5
21	L4/L5	0.482461	1.50922	0.387333	0.000126498		S1	first sacral segment
21	L5/S1	0.383872	1.28594	0.310751	1.46072e-05		LL	lumbar lordosis
21	LL	0.564923	1.60629	0.42876	2.15078e-06		Hausdorff distances	distances as measured by Meshlab's (1) Metro algorithm (2)
1	L1/L2	0.535945	1.56752	0.449089	3.19274e-05
1	L2/L3	0.208312	0.554282	0.176481	1.34286e-05
1	L3/L4	1.02397	2.90927	0.77907	4.01676e-06
1	L4/L5	0.992646	2.3811	0.819572	0.000160915
1	L5/S1	0.51317	1.6993	0.404816	2.01041e-06
1	LL	0.902496	2.35951	0.751004	1.90858e-05
2	L1/L2	0.110553	0.346956	0.0914393	3.5951e-06
2	L2/L3	0.179871	0.515183	0.147887	1.22997e-05
2	L3/L4	0.37727	1.10126	0.300915	4.92515e-06
2	L4/L5	0.495556	1.15912	0.423607	7.78531e-06
2	L5/S1	0.275966	0.643223	0.231758	4.07695e-05
2	LL	1.18901	3.7983	0.935744	5.09369e-06
3	L1/L2	0.33849	0.85555	0.280821	1.74257e-05
3	L2/L3	0.174824	0.446798	0.145641	1.61624e-06
3	L3/L4	0.373552	0.69712	0.320321	3.84185e-06
3	L4/L5	1.1643	3.23643	0.942357	4.38752e-06
3	L5/S1	0.291494	0.889094	0.236621	2.78597e-05
3	LL	0.43687	1.02486	0.364358	5.8779e-06
4	L1/L2	0.318989	0.837356	0.24839	1.2492e-05
4	L2/L3	0.418874	1.31705	0.33404	6.26689e-06
4	L3/L4	0.196343	0.583667	0.152218	6.12165e-06
4	L4/L5	0.206607	0.5279	0.165858	1.27288e-05
4	L5/S1	1.26823	3.00111	1.06991	1.96577e-05
4	LL	0.717964	2.27813	0.544561	3.86205e-05
5	L1/L2	1.31599	3.31389	1.05033	7.18287e-05
5	L2/L3	0.405251	0.900015	0.342264	2.58518e-05
5	L3/L4	0.246035	0.530815	0.214489	2.39257e-05
5	L4/L5	0.363251	0.82696	0.311094	4.65714e-05
5	L5/S1	0.964845	2.95802	0.772316	1.74238e-05
5	LL	0.603523	1.82714	0.50447	3.81622e-06
6	L1/L2	0.236812	0.677979	0.200878	2.54311e-05
6	L2/L3	0.926817	2.82621	0.720771	5.31873e-05
6	L3/L4	0.417863	1.15493	0.314981	3.54611e-05
6	L4/L5	0.241622	0.554487	0.20226	4.0923e-06
6	L5/S1	0.266163	0.971312	0.208907	5.49918e-07
6	LL	0.477059	1.14539	0.412475	5.28795e-06
7	L1/L2	0.460786	1.04673	0.391086	1.48613e-05
7	L2/L3	0.722082	1.88767	0.611396	9.46887e-06
7	L3/L4	1.16339	3.43789	0.917718	0.000151418
7	L4/L5	0.232626	0.719783	0.186924	1.59948e-06
7	L5/S1	1.22655	4.47943	0.965456	1.62414e-05
7	LL	1.34643	4.27932	1.06015	2.05469e-05
8	L1/L2	0.785646	2.46628	0.597714	6.00727e-06
8	L2/L3	1.48525	5.07749	1.16325	0.000107371
8	L3/L4	0.682052	2.11756	0.544138	8.27272e-06
8	L4/L5	0.281405	0.853153	0.223923	7.93331e-06
8	L5/S1	0.467659	0.963429	0.391407	6.83888e-06
8	LL	1.7024	5.09742	1.33718	1.18363e-05
9	L1/L2	0.2153	0.608812	0.170765	6.42406e-06
9	L2/L3	0.17639	0.327616	0.153416	3.28271e-05
9	L3/L4	0.454537	0.877231	0.393848	6.5692e-06
9	L4/L5	2.02377	5.32832	1.59743	6.90772e-05
9	L5/S1	0.237949	0.850012	0.188378	8.32458e-06
9	LL	0.526204	1.54191	0.429913	3.72674e-05
10	L1/L2	0.370437	0.737831	0.322971	1.94966e-05
10	L2/L3	0.422451	1.22887	0.341511	2.10329e-06
10	L3/L4	0.247458	0.757613	0.197239	3.38905e-05
10	L4/L5	0.0914932	0.199857	0.0784809	2.4479e-07
10	L5/S1	0.448659	1.15834	0.385002	0.000119567
10	LL	0.754616	1.97095	0.630752	2.85588e-05
11	L1/L2	0.306523	0.99645	0.241312	9.36468e-06
11	L2/L3	0.186828	0.57161	0.147465	4.22967e-06
11	L3/L4	0.134446	0.281356	0.117468	2.40852e-05
11	L4/L5	0.253722	0.658678	0.207878	6.26671e-05
11	L5/S1	0.371222	1.12404	0.28422	9.95127e-06
11	LL	1.13424	2.85713	0.948608	3.17463e-05
12	L1/L2	0.205932	0.597813	0.166241	1.3108e-05
12	L2/L3	0.736786	2.25914	0.58343	0.000143228
12	L3/L4	0.27218	0.800267	0.222406	1.27733e-05
12	L4/L5	0.372937	1.28466	0.290509	5.27291e-05
12	L5/S1	0.630764	1.76423	0.509216	0.000192119
12	LL	0.59288	1.73789	0.496395	1.31439e-05
13	L1/L2	0.133451	0.395273	0.109301	1.98204e-05
13	L2/L3	0.195554	0.548504	0.163352	3.12508e-06
13	L3/L4	0.590353	1.86973	0.479036	2.06999e-05
13	L4/L5	0.758512	2.26077	0.600162	4.4568e-06
13	L5/S1	0.185538	0.443591	0.153668	2.10256e-06
13	LL	1.06693	2.9614	0.875153	3.38244e-05
14	L1/L2	0.319667	0.987084	0.265816	1.16739e-05
14	L2/L3	0.151672	0.440689	0.115171	7.22598e-06
14	L3/L4	0.0990263	0.188527	0.0878885	7.74899e-06
14	L4/L5	0.226454	0.577881	0.189237	4.13397e-05
14	L5/S1	0.479582	1.59825	0.37514	3.32748e-05
14	LL	0.389898	0.662627	0.348638	1.45286e-05
15	L1/L2	0.311621	1.01957	0.252717	4.65733e-06
15	L2/L3	0.283172	0.985873	0.223472	1.77866e-06
15	L3/L4	0.251134	0.763071	0.20665	3.57451e-05
15	L4/L5	0.329845	0.905614	0.266152	9.42747e-06
15	L5/S1	0.457874	1.25301	0.378286	3.71585e-06
15	LL	0.626278	1.77972	0.506853	4.98979e-06
16	L1/L2	0.165868	0.468701	0.134103	4.43068e-06
16	L2/L3	0.52804	1.52615	0.413797	1.45982e-05
16	L3/L4	0.346588	0.693616	0.303972	5.49632e-06
16	L4/L5	0.656207	1.71775	0.527541	2.91451e-05
16	L5/S1	0.442257	1.26437	0.353032	1.46526e-05
16	LL	1.2422	3.83756	0.9643	2.46481e-05
17	L1/L2	0.483271	1.23453	0.385148	5.67022e-06
17	L2/L3	0.152998	0.339873	0.131645	6.7459e-06
17	L3/L4	0.201338	0.572598	0.161563	1.80754e-05
17	L4/L5	0.223165	0.694533	0.177572	1.34065e-05
17	L5/S1	0.114772	0.2096	0.101072	1.15794e-05
17	LL	0.624913	1.65554	0.526423	6.40188e-06
18	L1/L2	0.384483	1.05801	0.306081	8.09502e-06
18	L2/L3	0.274888	0.667611	0.225424	3.72809e-05
18	L3/L4	0.344401	0.908363	0.28251	2.52314e-06
18	L4/L5	0.23648	0.492475	0.202569	3.70054e-05
18	L5/S1	1.06172	3.27255	0.836547	0.00025035
18	LL	0.309832	0.691532	0.261748	9.38317e-06
19	L1/L2	1.0798	3.55983	0.865599	3.90588e-05
19	L2/L3	1.27183	4.53043	1.02577	0.000200315
19	L3/L4	0.584339	1.83795	0.475811	9.17281e-06
19	L4/L5	0.487114	1.45709	0.357048	4.87528e-05
19	L5/S1	0.300947	0.890487	0.241761	1.4446e-06
19	LL	0.409582	1.25425	0.337152	1.01864e-06
20	L1/L2	0.19344	0.581606	0.146482	1.34893e-06
20	L2/L3	0.119303	0.255013	0.102798	3.69686e-08
20	L3/L4	0.125839	0.310331	0.106171	6.23764e-07
20	L4/L5	0.249875	0.813867	0.195965	2.10958e-05
20	L5/S1	0.778982	2.29093	0.627442	2.93245e-05
20	LL	0.440482	0.940448	0.380724	1.16573e-05
22	L1/L2	0.197213	0.550402	0.165987	5.64761e-05
22	L2/L3	0.104218	0.21261	0.0888707	3.44382e-06
22	L3/L4	0.967649	2.63089	0.748163	1.67519e-05
22	L4/L5	0.491375	1.54063	0.382813	3.89695e-06
22	L5/S1	0.594863	1.69077	0.472937	2.86833e-05
22	LL	0.545769	1.65796	0.444974	7.78226e-07
23	L1/L2	0.653551	2.01577	0.513428	2.56421e-05
23	L2/L3	0.116922	0.373305	0.0938355	1.39898e-07
23	L3/L4	0.508621	1.72121	0.403017	1.34249e-05
23	L4/L5	0.4682	1.54713	0.367961	2.52261e-07
23	L5/S1	0.434276	1.3328	0.36003	1.27847e-05
23	LL	0.725382	2.3078	0.557471	5.86082e-06
24	L1/L2	0.169611	0.543379	0.139326	1.47065e-05
24	L2/L3	0.342289	0.913181	0.286294	6.97836e-06
24	L3/L4	0.141045	0.405027	0.118627	1.44583e-05
24	L4/L5	0.263873	0.815337	0.216453	4.66109e-07
24	L5/S1	0.849586	2.7435	0.680121	0.000108901
24	LL	0.24448	0.525817	0.213764	1.34242e-06
25	L1/L2	0.140957	0.402486	0.117182	6.16818e-06
25	L2/L3	0.264728	0.764485	0.210264	6.03945e-06
25	L3/L4	0.382653	1.08024	0.309916	5.3627e-05
25	L4/L5	0.146515	0.271874	0.127792	3.25813e-06
25	L5/S1	0.355923	0.777457	0.30896	3.47837e-06
25	LL	0.974224	2.91409	0.746124	2.38195e-05
26	L1/L2	0.255313	0.931653	0.201103	5.3243e-06
26	L2/L3	0.520574	1.72698	0.401367	1.18137e-05
26	L3/L4	0.225172	0.751264	0.176432	4.33471e-06
26	L4/L5	0.284451	0.634934	0.249598	1.47198e-05
26	L5/S1	0.272796	0.804348	0.225137	2.82411e-05
26	LL	0.532783	1.64224	0.429711	1.00638e-05
27	L1/L2	0.226958	0.616277	0.187454	1.76519e-05
27	L2/L3	0.246373	0.555725	0.207452	1.60192e-05
27	L3/L4	0.216307	0.501511	0.185885	3.36296e-05
27	L4/L5	0.749471	1.83136	0.626473	0.000179944
27	L5/S1	0.812565	2.1282	0.687729	1.77888e-05
27	LL	0.906155	2.56746	0.754241	3.90045e-05
28	L1/L2	0.101724	0.306418	0.0840623	6.58321e-06
28	L2/L3	0.193711	0.651164	0.152599	2.09234e-06
28	L3/L4	0.111716	0.284053	0.0930588	4.35572e-06
28	L4/L5	0.405793	1.29163	0.320838	5.91888e-06
28	L5/S1	1.01568	2.84431	0.83791	7.47853e-05
28	LL	1.07721	2.53913	0.930816	4.63997e-06
29	L1/L2	0.532131	1.76679	0.422431	1.01954e-05
29	L2/L3	0.651675	1.77281	0.537486	5.94454e-05
29	L3/L4	0.461957	1.14406	0.38934	0.000108956
29	L4/L5	0.260021	0.798171	0.204459	1.12566e-05
29	L5/S1	0.241652	0.508138	0.212413	2.77734e-05
29	LL	1.85269	5.37019	1.39417	1.0014e-05
30	L1/L2	0.716118	1.98223	0.585123	4.44095e-05
30	L2/L3	0.554499	1.80464	0.452553	2.47393e-05
30	L3/L4	0.162841	0.467772	0.126131	2.46881e-05
30	L4/L5	0.194275	0.414809	0.168398	1.33618e-07
30	L5/S1	0.309877	1.01516	0.2428	1.74401e-05
30	LL	0.574354	1.30354	0.494188	3.90335e-05
31	L1/L2	0.190172	0.393293	0.165146	1.92356e-05
31	L2/L3	0.274474	0.809334	0.218941	3.75851e-05
31	L3/L4	0.248955	0.705786	0.203545	1.44997e-06
31	L4/L5	0.265951	0.516085	0.237036	1.40108e-05
31	L5/S1	0.565514	1.09211	0.493504	5.36687e-07
31	LL	1.2225	2.55703	1.05549	7.10515e-05
32	L1/L2	0.133951	0.361044	0.111985	4.58901e-06
32	L2/L3	0.140379	0.296446	0.121659	8.42627e-07
32	L3/L4	0.197106	0.42735	0.168653	4.45646e-07
32	L4/L5	0.275133	0.781835	0.232468	2.54868e-05
32	L5/S1	0.520146	1.64532	0.427363	1.05038e-05
32	LL	0.444684	0.877057	0.383611	6.7574e-06
33	L1/L2	0.104218	0.352084	0.0836415	1.52429e-05
33	L2/L3	0.107931	0.361178	0.0846569	3.75822e-06
33	L3/L4	0.264967	0.747391	0.218644	4.07271e-05
33	L4/L5	0.405453	1.19178	0.317363	2.55632e-05
33	L5/S1	0.325802	0.914711	0.269432	1.8967e-05
33	LL	0.542228	1.61639	0.432971	1.31313e-05
34	L1/L2	0.0525093	0.139329	0.0443034	1.55176e-06
34	L2/L3	0.219227	0.625458	0.172916	1.57577e-06
34	L3/L4	0.29206	0.742926	0.234797	1.1448e-05
34	L4/L5	0.342089	1.23006	0.27037	2.87333e-05
34	L5/S1	0.479954	0.940353	0.417535	2.03218e-05
34	LL	0.395778	1.02391	0.332428	2.69209e-06
35	L1/L2	0.179222	0.457114	0.1461	5.05058e-06
35	L2/L3	0.206349	0.442551	0.179116	1.61941e-05
35	L3/L4	0.293796	0.808376	0.232675	1.16565e-05
35	L4/L5	0.392236	1.29451	0.307902	1.45095e-05
35	L5/S1	0.189071	0.381305	0.168958	2.59128e-05
35	LL	1.19921	3.96075	0.920592	2.24712e-05
36	L1/L2	0.572817	1.64593	0.453327	5.47124e-05
36	L2/L3	0.278416	0.847322	0.209337	2.4364e-07
36	L3/L4	0.292879	0.742694	0.246946	3.67594e-06
36	L4/L5	0.20002	0.535798	0.16882	1.44394e-06
36	L5/S1	0.317073	0.895856	0.266571	2.65197e-05
36	LL	0.266509	0.579676	0.233654	1.37528e-06
37	L1/L2	0.18601	0.483097	0.153551	2.59627e-05
37	L2/L3	0.5907	1.95201	0.470976	7.77621e-06
37	L3/L4	0.417336	0.820625	0.35803	8.57338e-06
37	L4/L5	0.420292	0.992501	0.353397	4.59247e-05
37	L5/S1	0.654857	1.63818	0.56893	8.96814e-05
37	LL	0.844978	2.41846	0.685779	1.99981e-05
38	L1/L2	0.671589	1.85346	0.53936	5.29999e-06
38	L2/L3	0.314712	0.897952	0.247548	2.87578e-06
38	L3/L4	0.575097	1.58581	0.446027	7.13929e-05
38	L4/L5	0.561917	1.78097	0.450113	4.63525e-06
38	L5/S1	0.28485	0.862599	0.230545	3.72549e-06
38	LL	1.58984	4.59196	1.22899	7.53152e-06
39	L1/L2	0.275798	0.676735	0.226747	1.88916e-05
39	L2/L3	0.145567	0.372927	0.120658	1.95265e-07
39	L3/L4	0.319758	0.738589	0.271658	6.03568e-05
39	L4/L5	0.539186	1.68413	0.415178	2.79788e-05
39	L5/S1	0.562341	1.42879	0.471241	1.3685e-05
39	LL	0.831659	2.41549	0.68156	1.1285e-05
40	L1/L2	0.325976	0.814571	0.267884	1.98797e-06
40	L2/L3	0.793134	1.72515	0.678576	0.000144636
40	L3/L4	0.779742	1.72009	0.655893	0.000141313
40	L4/L5	0.621165	1.58444	0.510427	9.67047e-05
40	L5/S1	0.316816	0.809398	0.261541	4.31672e-05
40	LL	1.65732	4.96828	1.27386	2.77979e-05
41	L1/L2	1.11787	2.64361	0.940834	6.97941e-05
41	L2/L3	0.653211	1.53812	0.554726	2.5812e-05
41	L3/L4	0.574249	1.44462	0.442619	3.30002e-05
41	L4/L5	0.518459	1.39046	0.407753	2.56441e-05
41	L5/S1	0.373635	0.7532	0.32726	6.6856e-05
41	LL	0.413891	1.17031	0.339724	3.05816e-06
42	L1/L2	0.289487	0.83178	0.230232	3.69895e-05
42	L2/L3	0.176242	0.356731	0.148475	9.62778e-06
42	L3/L4	1.2586	3.41893	0.988122	1.91653e-05
42	L4/L5	0.62551	1.39311	0.532898	2.32423e-05
42	L5/S1	0.536588	1.22366	0.469667	5.44934e-05
42	LL	1.18502	3.4591	0.956516	2.99074e-06
43	L1/L2	0.147467	0.409523	0.109253	5.1019e-07
43	L2/L3	0.362702	1.16015	0.287816	3.67473e-06
43	L3/L4	0.543414	1.03288	0.472661	1.35544e-05
43	L4/L5	0.796081	1.57867	0.697679	5.76847e-05
43	L5/S1	0.245834	0.490242	0.217786	5.16148e-06
43	LL	1.0321	2.80319	0.843785	1.69378e-05
44	L1/L2	0.405826	1.10881	0.335995	3.62047e-05
44	L2/L3	0.61794	1.50441	0.529463	4.98851e-06
44	L3/L4	0.113507	0.295806	0.0956245	4.73037e-06
44	L4/L5	0.10269	0.357705	0.0830968	4.11935e-06
44	L5/S1	0.44081	1.57087	0.343578	1.65342e-05
44	LL	0.882828	1.91464	0.776901	9.42859e-06
45	L1/L2	0.809184	2.30149	0.625636	3.0446e-05
45	L2/L3	0.179013	0.409838	0.1512	1.2751e-06
45	L3/L4	0.266112	0.659768	0.22985	2.18337e-05
45	L4/L5	1.14609	3.23207	0.901784	9.8675e-05
45	L5/S1	0.468072	1.32118	0.383862	1.94738e-06
45	LL	0.46509	1.4525	0.379808	1.62147e-05
46	L1/L2	0.252577	0.615759	0.216862	1.68369e-05
46	L2/L3	1.36027	3.63159	1.06518	3.55318e-05
46	L3/L4	0.507381	1.32362	0.399823	3.8888e-06
46	L4/L5	0.159097	0.308633	0.137782	6.39126e-06
46	L5/S1	0.250342	0.505316	0.218463	4.76261e-05
46	LL	0.726645	2.07189	0.589854	2.36561e-05
47	L1/L2	0.165762	0.35691	0.143037	1.67953e-06
47	L2/L3	0.363359	1.00262	0.299285	2.2837e-05
47	L3/L4	0.689835	1.59545	0.586908	1.34809e-05
47	L4/L5	0.554979	1.55976	0.431579	1.46286e-05
47	L5/S1	0.454114	1.37658	0.346871	1.78032e-05
47	LL	0.861174	2.60297	0.679329	8.33415e-06
48	L1/L2	0.546496	1.78759	0.439116	1.07207e-05
48	L2/L3	0.217246	0.690717	0.179009	7.25757e-06
48	L3/L4	0.910047	2.6391	0.735573	3.20611e-05
48	L4/L5	0.696635	1.91724	0.55203	3.68913e-05
48	L5/S1	1.06533	3.90171	0.828875	4.21161e-05
48	LL	0.306548	0.937612	0.233492	3.95067e-05
49	L1/L2	0.732212	2.1689	0.583919	4.35542e-05
49	L2/L3	0.959245	3.10425	0.776408	6.08106e-05
49	L3/L4	1.19351	3.89272	0.988809	3.53895e-05
49	L4/L5	0.51212	1.33575	0.43861	7.17599e-05
49	L5/S1	0.661483	2.2175	0.52711	3.4827e-05
49	LL	0.169699	0.518048	0.137335	3.60283e-06
50	L1/L2	0.538868	1.58453	0.40699	9.95198e-06
50	L2/L3	0.21375	0.475302	0.185324	1.6077e-05
50	L3/L4	0.0891034	0.193621	0.0772114	3.44607e-06
50	L4/L5	0.405169	1.2469	0.321739	1.30006e-05
50	L5/S1	0.494537	1.55846	0.387638	2.237e-05
50	LL	0.0932637	0.299551	0.0733112	2.51463e-06
